# Supplementary material for: Burnout syndrome among healthcare workers during COVID-19 Pandemic in Accra, Ghana
Source: PLoS One. 2022 Jun 16;17(6):e0268404. doi: 10.1371/journal.pone.0268404 (PMC9202923; doi:10.1371/journal.pone.0268404)
Supplement: S1 File — (XLSX) [file pone.0268404.s002.xlsx]

## Sheet: Complete
ID	Age	SEX	marital status	RangeSalary	HighestEduc	HavingChildren	CategoryOfStaff	Profession	Hospital	CommonShift	years of experience	AdditionalJOB	intention to leave	WhattoDoUponLeaving	LaborSeniority	WorkloadTotalPts	WorkloadTotalHoursWeekly	HighestPeriodOfStress	JobSupport	JobControl	ee1	ee2	ee3	pa4	dp5	ee6	pa7	ee8	pa9	dp10	dp11	pa12	ee13	ee14	dp15	ee16	pa17	pa18	pa19	ee20	pa21	dp22	TOTAL EE	TOTAL DP	TOTALPA	EE BURNOUT	DP BURNOUT	PA BURNOUT	BURNOUTregressCoding
PE118	33	1	2	1	4	0	Non-clinician	LAUNDRY	WGMH	1	5	1	1	1	1	12	48	4	0	1	4	6	6	6	5	5	0	5	1	5	5	2	4	5	6	5	0	1	1	5	1	4	45	25	12	3	3	1	1
PE011	42	0	2	1	3	0	Non-clinician	LAUNDRY	WGMH	1	8	1	1	4	2	9	40	1	1	0	4	4	5	4	6	5	1	6	0	6	5	1	5	6	5	5	2	0	1	6	1	5	46	27	10	3	3	1	1
PE086	27	1	2	2	4	0	Non-clinician	Cook	WGMH	2	3	1	1	2	2	6	40	3	0	0	4	6	6	6	5	5	0	5	1	5	5	2	4	5	6	5	0	1	1	5	1	4	45	25	12	3	3	1	1
KK623	40	1	3	3	5	1	Non-clinician	Accounts staff	WGMH	1	6	1	1	4	2	6	40	3	0	0	6	6	6	6	0	0	0	6	6	0	3	0	6	1	0	3	5	3	0	6	0	1	40	4	20	3	1	1	0
PC045	34	1	1	1	4	1	Non-clinician	Records/biostatisticians	WGMH	1	6	1	1	3	2	9	40	1	1	0	2	6	6	4	0	2	6	6	6	0	3	1	5	4	0	6	3	4	5	6	1	2	43	5	30	3	1	1	0
KK18	37	1	3	1	3	0	Non-clinician	Cook	WGMH	1	5	1	1	1	1	12	48	4	0	1	2	5	6	6	4	6	6	5	6	4	6	5	1	6	3	5	5	5	6	0	5	1	36	18	44	3	3	3	1
PE040	28	1	2	4	5	1	Non-clinician	Administrative staff	WGMH	1	6	1	1	2	1	12	48	4	0	1	6	6	6	6	1	1	6	6	5	1	6	2	5	6	0	5	5	3	1	3	3	2	44	10	31	3	2	1	1
KK14	30	0	4	3	5	1	Non-clinician	ENGINEER	WGMH	1	3	1	1	4	1	12	48	4	0	1	6	6	6	6	0	3	5	6	5	0	6	6	6	6	0	3	6	6	6	5	6	1	47	7	46	3	1	3	0
KK14	34	0	1	2	5	0	Non-clinician	Administrative staff	WGMH	1	5	1	1	2	2	9	40	1	1	0	5	5	6	6	3	5	5	0	3	3	3	2	6	6	4	4	4	3	5	5	3	6	42	19	31	3	3	1	1
PE114	35	1	2	2	5	1	Non-clinician	Accounts staff	WGMH	2	3	1	1	3	2	6	40	3	0	0	5	2	6	6	0	0	6	4	6	0	2	2	5	2	0	0	6	6	1	3	6	0	27	2	39	3	1	3	0
PE101	39	1	2	2	4	0	Non-clinician	Records/biostatisticians	WGMH	2	4	1	1	0	1	12	48	4	0	1	5	5	6	6	5	5	6	6	6	6	6	1	6	5	6	6	1	2	0	6	6	6	50	29	28	3	3	1	1
PE057	48	0	2	2	4	1	Non-clinician	Records/biostatisticians	WGMH	3	6	0	1	2	2	9	40	1	1	0	5	6	5	5	6	5	6	6	5	6	4	1	6	5	6	5	4	4	2	6	6	6	49	28	33	3	3	2	1
PC061	47	0	1	1	3	0	Non-clinician	ORDERLY	WGMH	2	5	1	1	0	1	12	48	4	0	1	6	5	6	5	6	6	5	5	5	6	5	0	6	5	5	6	5	6	5	5	5	5	50	27	36	3	3	2	1
KK260	33	1	2	2	5	0	Non-clinician	SECRETARY	WGMH	1	4	0	0	2	2	6	40	3	0	0	5	4	4	4	4	4	4	4	3	3	4	4	5	4	5	5	5	5	4	4	5	4	39	20	34	3	3	2	1
KK120	53	0	2	3	6	0	Non-clinician	Records/biostatisticians	WGMH	1	22	0	0	2	1	12	48	4	0	1	6	5	6	6	6	5	6	6	6	5	6	5	6	6	5	6	5	5	6	5	6	5	51	27	45	3	3	3	1
PC050	33	1	2	2	1	0	Non-clinician	ORDERLY	WGMH	1	5	0	1	1	1	12	48	4	0	1	4	6	6	6	5	5	0	5	1	5	5	2	4	5	6	5	0	1	1	5	1	4	45	25	12	3	3	1	1
KK04	32	1	2	2	3	0	Non-clinician	ORDERLY	WGMH	2	7	1	0	4	2	9	40	1	1	0	4	4	5	4	6	5	1	6	0	6	5	1	5	6	5	5	2	0	1	6	1	5	46	27	10	3	3	1	1
PC067	28	0	2	1	3	1	Non-clinician	ORDERLY	WGMH	3	5	0	1	2	1	12	48	4	0	1	6	6	6	6	1	1	6	6	5	1	6	2	5	6	0	5	5	3	1	3	3	2	44	10	31	3	2	1	1
PC023	28	0	2	2	5	1	Non-clinician	ORDERLY	WGMH	3	4	0	1	2	1	12	48	4	0	1	6	6	6	6	1	1	6	6	5	1	6	2	5	6	0	5	5	3	1	3	3	2	44	10	31	3	2	1	1
PE113	51	0	2	1	4	0	Non-clinician	LAUNDRY	WGMH	1	20	1	1	2	1	12	48	4	0	1	4	6	6	6	5	5	0	5	1	5	5	2	4	5	6	5	0	1	1	5	1	4	45	25	12	3	3	1	1
KK190	28	0	1	2	5	0	Non-clinician	LAUNDRY	WGMH	1	3	1	1	3	2	9	40	1	1	0	4	4	5	4	6	5	1	6	0	6	5	1	5	6	5	5	2	0	1	6	1	5	46	27	10	3	3	1	1
PC049	46	1	3	1	4	0	Non-clinician	SECURITY	WGMH	3	4	0	1	4	2	6	40	3	0	0	4	6	6	6	5	5	0	5	1	5	5	2	4	5	6	5	0	1	1	5	1	4	45	25	12	3	3	1	1
PE105	33	0	2	1	5	0	Non-clinician	SECURITY	WGMH	2	5	0	1	1	1	12	48	4	0	1	4	6	6	6	5	5	0	5	1	5	5	2	4	5	6	5	0	1	1	5	1	4	45	25	12	3	3	1	1
KK29	42	1	2	1	3	0	Non-clinician	SECURITY	WGMH	3	11	1	1	4	2	9	40	1	1	0	4	4	5	4	6	5	1	6	0	6	5	1	5	6	5	5	2	0	1	6	1	5	46	27	10	3	3	1	1
OK	27	1	2	1	3	0	Non-clinician	SECURITY	WGMH	1	3	0	0	2	2	6	40	3	0	0	4	6	6	6	5	5	0	5	1	5	5	2	4	5	6	5	0	1	1	5	1	4	45	25	12	3	3	1	1
KK117	35	1	1	2	3	0	Non-clinician	SECURITY	WGMH	3	4	0	1	2	1	12	48	4	0	1	4	6	6	6	5	5	0	5	1	5	5	2	4	5	6	5	0	1	1	5	1	4	45	25	12	3	3	1	1
PC025	38	1	2	2	4	0	Non-clinician	Cook	WGMH	1	6	1	0	2	2	9	48	1	1	0	4	4	5	4	6	5	1	6	0	6	5	1	5	6	5	5	2	0	1	6	1	5	46	27	10	3	3	1	1
KK266	29	1	1	3	5	0	Non-clinician	HUMAN RESOURCE	WGMH	1	3	0	1	1	2	6	48	3	0	0	4	6	6	6	5	5	0	5	1	5	5	2	4	5	6	5	0	1	1	5	1	4	45	25	12	3	3	1	1
KK131	40	0	2	3	6	0	Non-clinician	HUMAN RESOURCE	WGMH	1	4	0	1	4	1	12	48	4	0	1	4	6	6	6	5	5	0	5	1	5	5	2	4	5	6	5	0	1	1	5	1	4	45	25	12	3	3	1	1
PC055	33	0	2	2	3	0	Non-clinician	ORDERLY	WGMH	2	4	1	1	1	1	12	48	4	0	1	4	6	6	6	5	5	0	5	1	5	5	2	4	5	6	5	0	1	1	5	1	4	45	25	12	3	3	1	1
PC053	42	1	2	2	5	0	Non-clinician	ORDERLY	WGMH	3	6	1	1	4	2	9	40	1	1	0	4	4	5	4	6	5	1	6	0	6	5	1	5	6	5	5	2	0	1	6	1	5	46	27	10	3	3	1	1
KK172	38	1	2	3	5	1	Non-clinician	SOCIAL WELFARE	WGMH	1	4	0	1	4	2	6	40	3	0	0	5	6	6	5	5	6	6	6	6	1	0	3	5	6	1	6	6	6	5	3	3	1	49	8	40	3	2	3	1
KK260	38	0	2	2	2	1	Non-clinician	ORDERLY	WGMH	2	15	0	0	0	2	6	40	3	0	0	6	6	6	5	0	6	6	6	6	0	6	6	3	6	0	0	5	6	6	6	6	0	45	6	46	3	1	3	0
PE071	40	0	2	2	5	1	Non-clinician	SUPPLY OFFICER	WGMH	1	5	0	1	1	2	9	40	1	1	0	5	6	6	5	0	0	6	5	6	0	4	3	6	6	0	2	6	6	6	3	6	0	39	4	44	3	1	3	0
PC033	39	0	5	3	5	1	Non-clinician	ENGINEER	WGMH	1	7	1	1	2	1	12	48	4	0	1	5	5	5	6	1	1	6	5	6	0	1	5	3	6	0	5	6	5	6	2	6	1	37	3	46	3	1	3	1
PC047	33	1	2	1	3	0	Non-clinician	ORDERLY	WGMH	1	2	0	1	1	1	12	48	4	0	1	4	6	6	6	5	5	0	5	1	5	5	2	4	5	6	5	0	1	1	5	1	4	45	25	12	3	3	1	1
PE102	42	0	2	3	4	0	Non-clinician	ENGINEER	WGMH	1	19	1	0	4	2	9	40	1	1	0	4	4	5	4	6	5	1	6	0	6	5	1	5	6	5	5	2	0	1	6	1	5	46	27	10	3	3	1	1
kk349	33	1	2	2	5	0	Clinical	Nurse/Midwife	WGMH	3	5	1	1	1	1	12	48	4	0	1	4	6	6	6	5	5	0	5	1	5	5	2	4	5	6	5	0	1	1	5	1	4	45	25	12	3	3	1	1
KK250	42	0	2	4	6	0	Clinical	Nurse/Midwife	WGMH	3	8	1	1	4	2	9	40	1	1	0	4	4	5	4	6	5	1	6	0	6	5	1	5	6	5	5	2	0	1	6	1	5	46	27	10	3	3	1	1
KK64	27	1	2	3	5	0	Clinical	Nurse/Midwife	WGMH	2	3	1	1	2	2	6	40	3	0	0	4	6	6	6	5	5	0	5	1	5	5	2	4	5	6	5	0	1	1	5	1	4	45	25	12	3	3	1	1
KK066	34	1	1	2	5	1	Clinical	Nurse/Midwife	WGMH	1	6	1	1	3	2	9	40	1	1	0	2	6	6	4	0	2	6	6	6	0	3	1	5	4	0	6	3	4	5	6	1	2	43	5	30	3	1	1	1
KK069	37	1	3	3	5	0	Clinical	Nurse/Midwife	WGMH	3	5	1	1	1	1	12	48	4	0	1	2	5	6	6	4	6	6	5	6	4	6	5	1	6	3	5	5	5	6	0	5	1	36	18	44	3	3	3	0
KK31	28	1	2	4	6	1	Clinical	Nurse/Midwife	WGMH	3	6	1	1	2	1	12	48	4	0	1	6	6	6	6	1	1	6	6	5	1	6	2	5	6	0	5	5	3	1	3	3	2	44	10	31	3	2	1	0
KK17	30	0	4	3	5	1	Clinical	Nurse/Midwife	WGMH	3	3	1	1	4	1	12	48	4	0	1	6	6	6	6	0	3	5	6	5	0	6	6	6	6	0	3	6	6	6	5	6	1	47	7	46	3	1	3	0
KK98	34	0	1	2	5	0	Clinical	Nurse/Midwife	WGMH	1	5	1	1	2	2	9	40	1	1	0	5	5	6	6	3	5	5	0	3	3	3	2	6	6	4	4	4	3	5	5	3	6	42	19	31	3	3	1	1
KK129	35	1	2	2	5	1	Clinical	Nurse/Midwife	WGMH	2	3	1	1	3	2	6	40	3	0	0	5	2	6	6	0	0	6	4	6	0	2	2	5	2	0	0	6	6	1	3	6	0	27	2	39	3	1	3	0
KK060	39	1	2	2	5	0	Clinical	Nurse/Midwife	WGMH	2	4	1	1	0	1	12	48	4	0	1	5	5	6	6	5	5	6	6	6	6	6	1	6	5	6	6	1	2	0	6	6	6	50	29	28	3	3	1	1
KK062	47	0	1	3	5	0	Clinical	Nurse/Midwife	WGMH	2	5	1	1	0	1	12	48	4	0	1	6	5	6	5	6	6	5	5	5	6	5	0	6	5	5	6	5	6	5	5	5	5	50	27	36	3	3	2	1
KK73	33	1	2	2	5	0	Clinical	Nurse/Midwife	WGMH	3	4	0	0	2	2	6	40	3	0	0	5	4	4	4	4	4	4	4	3	3	4	4	5	4	5	5	5	5	4	4	5	4	39	20	34	3	3	2	1
KK30	53	0	2	3	5	0	Clinical	Nurse/Midwife	WGMH	3	22	0	0	2	1	12	48	4	0	1	6	5	6	6	6	5	6	6	6	5	6	5	6	6	5	6	5	5	6	5	6	5	51	27	45	3	3	3	1
KK03	33	1	2	3	5	0	Clinical	Nurse/Midwife	WGMH	1	5	0	1	1	1	12	48	4	0	1	4	6	6	6	5	5	0	5	1	5	5	2	4	5	6	5	0	1	1	5	1	4	45	25	12	3	3	1	1
KK114	53	0	2	4	5	0	Clinical	Doctor/Prescriber	WGMH	3	22	0	0	2	1	12	48	4	0	1	6	5	6	6	6	5	6	6	6	5	6	5	6	6	5	6	5	5	6	5	6	5	51	27	45	3	3	3	0
KK054	33	1	2	4	5	1	Clinical	Doctor/Prescriber	WGMH	1	5	0	1	1	1	12	48	4	0	1	4	6	6	6	5	5	0	5	1	5	5	2	4	5	6	5	0	1	1	5	1	4	45	25	12	3	3	1	1
KK032	33	1	2	5	5	0	Clinical	Doctor/Prescriber	WGMH	3	5	1	1	1	1	12	48	4	0	1	4	6	6	6	5	5	0	5	1	5	5	2	4	5	6	5	0	1	1	5	1	4	45	25	12	3	3	1	1
KK76	42	0	2	6	6	0	Clinical	Doctor/Prescriber	WGMH	3	8	1	1	4	2	9	40	1	1	0	4	4	5	4	6	5	1	6	0	6	5	1	5	6	5	5	2	0	1	6	1	5	46	27	10	3	3	1	1
PC066	28	1	2	2	4	0	Clinical	Pharmacy staff	WGMH	3	6	1	1	2	1	12	48	4	0	1	6	6	6	6	1	1	6	6	5	1	6	2	5	6	0	5	5	3	1	3	3	2	44	10	31	3	2	1	1
KK37	30	0	4	3	5	1	Clinical	Laboratory staff	WGMH	3	3	1	1	4	1	12	48	4	0	1	6	6	6	6	0	3	5	6	5	0	6	6	6	6	0	3	6	6	6	5	6	1	47	7	46	3	1	3	0
KK57	34	0	1	3	5	0	Clinical	Others	WGMH	1	5	1	1	2	2	9	40	1	1	0	5	5	6	6	3	5	5	0	3	3	3	2	6	6	4	4	4	3	5	5	3	6	42	19	31	3	3	1	1
KK14	38	1	2	4	6	0	Clinical	Others	WGMH	3	6	1	1	2	1	12	48	4	0	1	6	6	6	6	1	1	6	6	5	1	6	2	5	6	0	5	5	3	1	3	3	2	44	10	31	3	2	1	1
KK040	40	1	3	3	5	1	Clinical	Nurse/Midwife	WGMH	1	6	1	1	4	2	6	40	3	0	0	6	6	6	6	0	0	0	6	6	0	3	0	6	1	0	3	5	3	0	6	0	1	40	4	20	3	1	1	0
KK190	40	1	3	3	5	1	Clinical	Nurse/Midwife	WGMH	1	6	1	1	4	2	6	40	3	0	0	6	6	6	6	0	0	0	6	6	0	3	0	6	1	0	3	5	3	0	6	0	1	40	4	20	3	1	1	0
KK170	40	1	3	3	5	1	Clinical	Nurse/Midwife	WGMH	1	6	1	1	4	2	6	40	3	0	0	6	6	6	6	0	0	0	6	6	0	3	0	6	1	0	3	5	3	0	6	0	1	40	4	20	3	1	1	0
KK155	40	1	3	3	5	1	Clinical	Laboratory staff	WGMH	1	6	1	1	4	2	6	40	3	0	0	6	6	6	6	0	0	0	6	6	0	3	0	6	1	0	3	5	3	0	6	0	1	40	4	20	3	1	1	0
KK178	34	1	1	1	4	1	Non-clinician	Records/biostatisticians	GARH	1	6	1	1	3	2	9	40	1	1	0	2	6	6	4	0	2	6	6	6	0	3	1	5	4	0	6	3	4	5	6	1	2	43	5	30	3	1	1	0
PE104	38	1	2	3	5	1	Non-clinician	SOCIAL WELFARE	GARH	1	4	0	1	4	2	6	40	3	0	0	5	6	6	5	5	6	6	6	6	1	0	3	5	6	1	6	6	6	5	3	3	1	49	8	40	3	2	3	0
PC051	33	1	2	1	4	0	Non-clinician	LAUNDRY	GARH	1	5	1	1	1	1	12	48	4	0	1	4	6	6	6	5	5	0	5	1	5	5	2	4	5	6	5	0	1	1	5	1	4	45	25	12	3	3	1	1
PC054	42	0	2	1	3	0	Non-clinician	LAUNDRY	GARH	1	8	1	1	4	2	9	40	1	1	0	4	4	5	4	6	5	1	6	0	6	5	1	5	6	5	5	2	0	1	6	1	5	46	27	10	3	3	1	1
KK263	27	1	2	2	4	0	Non-clinician	Cook	GARH	2	3	1	1	2	2	6	40	3	0	0	4	6	6	6	5	5	0	5	1	5	5	2	4	5	6	5	0	1	1	5	1	4	45	25	12	3	3	1	1
PC024	34	1	1	1	4	1	Non-clinician	Records/biostatisticians	GARH	1	6	1	1	3	2	9	40	1	1	0	2	6	6	4	0	2	6	6	6	0	3	1	5	4	0	6	3	4	5	6	1	2	43	5	30	3	1	1	0
PC041	37	1	3	1	3	0	Non-clinician	Cook	GARH	1	5	1	1	1	1	12	48	4	0	1	2	5	6	6	4	6	6	5	6	4	6	5	1	6	3	5	5	5	6	0	5	1	36	18	44	3	3	3	0
PE076	28	1	2	4	5	1	Non-clinician	Administrative staff	GARH	1	6	1	1	2	1	12	48	4	0	1	6	6	6	6	1	1	6	6	5	1	6	2	5	6	0	5	5	3	1	3	3	2	44	10	31	3	2	1	1
PC050	33	1	2	2	1	0	Non-clinician	ORDERLY	WGMH	1	5	0	1	1	1	12	48	4	0	1	4	6	6	6	5	5	0	5	1	5	5	2	4	5	6	5	0	1	1	5	1	4	45	25	12	3	3	1	1
KK04	32	1	2	2	3	0	Non-clinician	ORDERLY	WGMH	2	7	1	0	4	2	9	40	1	1	0	4	4	5	4	6	5	1	6	0	6	5	1	5	6	5	5	2	0	1	6	1	5	46	27	10	3	3	1	1
PC046	35	1	2	2	5	1	Non-clinician	Accounts staff	GARH	2	3	1	1	3	2	6	40	3	0	0	5	2	6	6	0	0	6	4	6	0	2	2	5	2	0	0	6	6	1	3	6	0	27	2	39	3	1	3	0
PC030	39	1	2	2	4	0	Non-clinician	Records/biostatisticians	GARH	2	4	1	1	0	1	12	48	4	0	1	5	5	6	6	5	5	6	6	6	6	6	1	6	5	6	6	1	2	0	6	6	6	50	29	28	3	3	1	1
PE108	47	0	1	1	3	0	Non-clinician	ORDERLY	GARH	2	5	1	1	0	1	12	48	4	0	1	6	5	6	5	6	6	5	5	5	6	5	0	6	5	5	6	5	6	5	5	5	5	50	27	36	3	3	2	0
PC036	33	1	2	2	5	0	Non-clinician	SECRETARY	GARH	1	4	0	0	2	2	6	40	3	0	0	5	4	4	4	4	4	4	4	3	3	4	4	5	4	5	5	5	5	4	4	5	4	39	20	34	3	3	2	0
PE087	53	0	2	3	6	0	Non-clinician	Records/biostatisticians	GARH	1	22	0	0	2	1	12	48	4	0	1	6	5	6	6	6	5	6	6	6	5	6	5	6	6	5	6	5	5	6	5	6	5	51	27	45	3	3	3	0
PC050	33	1	2	2	1	0	Non-clinician	ORDERLY	WGMH	1	5	0	1	1	1	12	48	4	0	1	4	6	6	6	5	5	0	5	1	5	5	2	4	5	6	5	0	1	1	5	1	4	45	25	12	3	3	1	1
KK04	32	1	2	2	3	0	Non-clinician	ORDERLY	WGMH	2	7	1	0	4	2	9	40	1	1	0	4	4	5	4	6	5	1	6	0	6	5	1	5	6	5	5	2	0	1	6	1	5	46	27	10	3	3	1	1
KK16	28	0	2	1	3	1	Non-clinician	ORDERLY	GARH	3	5	0	1	2	1	12	48	4	0	1	6	6	6	6	1	1	6	6	5	1	6	2	5	6	0	5	5	3	1	3	3	2	44	10	31	3	2	1	1
KK068	28	0	2	2	5	1	Non-clinician	ORDERLY	GARH	3	4	0	1	2	1	12	48	4	0	1	6	6	6	6	1	1	6	6	5	1	6	2	5	6	0	5	5	3	1	3	3	2	44	10	31	3	2	1	1
KK058	28	0	1	2	5	0	Non-clinician	LAUNDRY	GARH	1	3	1	1	3	2	9	40	1	1	0	4	4	5	4	6	5	1	6	0	6	5	1	5	6	5	5	2	0	1	6	1	5	46	27	10	3	3	1	1
KK053	46	1	3	1	4	0	Non-clinician	SECURITY	GARH	3	4	0	1	4	2	6	40	3	0	0	4	6	6	6	5	5	0	5	1	5	5	2	4	5	6	5	0	1	1	5	1	4	45	25	12	3	3	1	1
KK27	33	0	2	1	5	0	Non-clinician	SECURITY	GARH	2	5	0	1	1	1	12	48	4	0	1	4	6	6	6	5	5	0	5	1	5	5	2	4	5	6	5	0	1	1	5	1	4	45	25	12	3	3	1	1
KK81	42	1	2	1	3	0	Non-clinician	SECURITY	GARH	3	11	1	1	4	2	9	40	1	1	0	4	4	5	4	6	5	1	6	0	6	5	1	5	6	5	5	2	0	1	6	1	5	46	27	10	3	3	1	1
KK102	27	1	2	1	3	0	Non-clinician	SECURITY	GARH	1	3	0	0	2	2	6	40	3	0	0	4	6	6	6	5	5	0	5	1	5	5	2	4	5	6	5	0	1	1	5	1	4	45	25	12	3	3	1	1
KK12	35	1	1	2	3	0	Non-clinician	SECURITY	GARH	3	4	0	1	2	1	12	48	4	0	1	4	6	6	6	5	5	0	5	1	5	5	2	4	5	6	5	0	1	1	5	1	4	45	25	12	3	3	1	1
KK29	38	1	2	2	4	0	Non-clinician	Cook	GARH	1	6	1	0	2	2	9	48	1	1	0	4	4	5	4	6	5	1	6	0	6	5	1	5	6	5	5	2	0	1	6	1	5	46	27	10	3	3	1	1
KK065	29	1	1	3	5	0	Non-clinician	HUMAN RESOURCE	GARH	1	3	0	1	1	2	6	48	3	0	0	4	6	6	6	5	5	0	5	1	5	5	2	4	5	6	5	0	1	1	5	1	4	45	25	12	3	3	1	1
KK074	40	0	2	3	6	0	Non-clinician	HUMAN RESOURCE	GARH	1	4	0	1	4	1	12	48	4	0	1	4	6	6	6	5	5	0	5	1	5	5	2	4	5	6	5	0	1	1	5	1	4	45	25	12	3	3	1	1
KK061	33	0	2	2	3	0	Non-clinician	ORDERLY	GARH	2	4	1	1	1	1	12	48	4	0	1	4	6	6	6	5	5	0	5	1	5	5	2	4	5	6	5	0	1	1	5	1	4	45	25	12	3	3	1	1
KK28	42	1	2	2	5	0	Non-clinician	ORDERLY	GARH	3	6	1	1	4	2	9	40	1	1	0	4	4	5	4	6	5	1	6	0	6	5	1	5	6	5	5	2	0	1	6	1	5	46	27	10	3	3	1	1
KK94	38	1	2	3	5	1	Non-clinician	SOCIAL WELFARE	GARH	1	4	0	1	4	2	6	40	3	0	0	5	6	6	5	5	6	6	6	6	1	0	3	5	6	1	6	6	6	5	3	3	1	49	8	40	3	2	3	0
KK96	38	0	2	2	2	1	Non-clinician	ORDERLY	GARH	2	15	0	0	0	2	6	40	3	0	0	6	6	6	5	0	6	6	6	6	0	6	6	3	6	0	0	5	6	6	6	6	0	45	6	46	3	1	3	0
KK138	40	0	2	2	5	1	Non-clinician	SUPPLY OFFICER	GARH	1	5	0	1	1	2	9	40	1	1	0	5	6	6	5	0	0	6	5	6	0	4	3	6	6	0	2	6	6	6	3	6	0	39	4	44	3	1	3	0
KK232	39	0	5	3	5	1	Non-clinician	ENGINEER	GARH	1	7	1	1	2	1	12	48	4	0	1	5	5	5	6	1	1	6	5	6	0	1	5	3	6	0	5	6	5	6	2	6	1	37	3	46	3	1	3	0
KK224	33	1	2	1	3	0	Non-clinician	ORDERLY	GARH	1	2	0	1	1	1	12	48	4	0	1	4	6	6	6	5	5	0	5	1	5	5	2	4	5	6	5	0	1	1	5	1	4	45	25	12	3	3	1	1
KK165	42	0	2	3	4	0	Non-clinician	ENGINEER	GARH	1	19	1	0	4	2	9	40	1	1	0	4	4	5	4	6	5	1	6	0	6	5	1	5	6	5	5	2	0	1	6	1	5	46	27	10	3	3	1	1
KK189	33	1	2	1	4	0	Non-clinician	LAUNDRY	GARH	1	5	1	1	1	1	12	48	4	0	1	4	6	6	6	5	5	0	5	1	5	5	2	4	5	6	5	0	1	1	5	1	4	45	25	12	3	3	1	1
KK213	42	0	2	1	3	0	Non-clinician	LAUNDRY	GARH	1	8	1	1	4	2	9	40	1	1	0	4	4	5	4	6	5	1	6	0	6	5	1	5	6	5	5	2	0	1	6	1	5	46	27	10	3	3	1	1
KK179	27	1	2	2	4	0	Non-clinician	Cook	GARH	2	3	1	1	2	2	6	40	3	0	0	4	6	6	6	5	5	0	5	1	5	5	2	4	5	6	5	0	1	1	5	1	4	45	25	12	3	3	1	1
KK163	34	1	1	1	4	1	Non-clinician	Records/biostatisticians	GARH	1	6	1	1	3	2	9	40	1	1	0	2	6	6	4	0	2	6	6	6	0	3	1	5	4	0	6	3	4	5	6	1	2	43	5	30	3	1	1	0
KK211	37	1	3	1	3	0	Non-clinician	Cook	GARH	1	5	1	1	1	1	12	48	4	0	1	2	5	6	6	4	6	6	5	6	4	6	5	1	6	3	5	5	5	6	0	5	1	36	18	44	3	3	3	0
KK144	28	1	2	4	5	1	Non-clinician	Administrative staff	GARH	1	6	1	1	2	1	12	48	4	0	1	6	6	6	6	1	1	6	6	5	1	6	2	5	6	0	5	5	3	1	3	3	2	44	10	31	3	2	1	0
KK174	30	0	4	3	5	1	Non-clinician	ENGINEER	GARH	1	3	1	1	4	1	12	48	4	0	1	6	6	6	6	0	3	5	6	5	0	6	6	6	6	0	3	6	6	6	5	6	1	47	7	46	3	1	3	0
KK207	34	0	1	2	5	0	Non-clinician	Administrative staff	GARH	1	5	1	1	2	2	9	40	1	1	0	5	5	6	6	3	5	5	0	3	3	3	2	6	6	4	4	4	3	5	5	3	6	42	19	31	3	3	1	1
KK146	35	1	2	2	5	1	Non-clinician	Accounts staff	GARH	2	3	1	1	3	2	6	40	3	0	0	5	2	6	6	0	0	6	4	6	0	2	2	5	2	0	0	6	6	1	3	6	0	27	2	39	3	1	3	0
KK105	39	1	2	2	4	0	Non-clinician	Records/biostatisticians	GARH	2	4	1	1	0	1	12	48	4	0	1	5	5	6	6	5	5	6	6	6	6	6	1	6	5	6	6	1	2	0	6	6	6	50	29	28	3	3	1	1
KK123	47	0	1	1	3	0	Non-clinician	ORDERLY	GARH	2	5	1	1	0	1	12	48	4	0	1	6	5	6	5	6	6	5	5	5	6	5	0	6	5	5	6	5	6	5	5	5	5	50	27	36	3	3	2	1
PE079	33	1	2	2	5	0	Non-clinician	SECRETARY	GARH	1	4	0	0	2	2	6	40	3	0	0	5	4	4	4	4	4	4	4	3	3	4	4	5	4	5	5	5	5	4	4	5	4	39	20	34	3	3	2	1
PE083	53	0	2	3	6	0	Non-clinician	Records/biostatisticians	GARH	1	22	0	0	2	1	12	48	4	0	1	6	5	6	6	6	5	6	6	6	5	6	5	6	6	5	6	5	5	6	5	6	5	51	27	45	3	3	3	0
PE043	33	1	2	2	1	0	Non-clinician	ORDERLY	GARH	1	5	0	1	1	1	12	48	4	0	1	4	6	6	6	5	5	0	5	1	5	5	2	4	5	6	5	0	1	1	5	1	4	45	25	12	3	3	1	1
PE060	32	1	2	2	3	0	Non-clinician	ORDERLY	GARH	2	7	1	0	4	2	9	40	1	1	0	4	4	5	4	6	5	1	6	0	6	5	1	5	6	5	5	2	0	1	6	1	5	46	27	10	3	3	1	1
PC070	28	0	2	1	3	1	Non-clinician	ORDERLY	GARH	3	5	0	1	2	1	12	48	4	0	1	6	6	6	6	1	1	6	6	5	1	6	2	5	6	0	5	5	3	1	3	3	2	44	10	31	3	2	1	0
PE061	28	0	2	2	5	1	Non-clinician	ORDERLY	GARH	3	4	0	1	2	1	12	48	4	0	1	6	6	6	6	1	1	6	6	5	1	6	2	5	6	0	5	5	3	1	3	3	2	44	10	31	3	2	1	0
PC092	28	0	1	2	5	0	Non-clinician	LAUNDRY	GARH	1	3	1	1	3	2	9	40	1	1	0	4	4	5	4	6	5	1	6	0	6	5	1	5	6	5	5	2	0	1	6	1	5	46	27	10	3	3	1	1
PC005	46	1	3	1	4	0	Non-clinician	SECURITY	GARH	3	4	0	1	4	2	6	40	3	0	0	4	6	6	6	5	5	0	5	1	5	5	2	4	5	6	5	0	1	1	5	1	4	45	25	12	3	3	1	1
PE064	33	0	2	1	5	0	Non-clinician	SECURITY	GARH	2	5	0	1	1	1	12	48	4	0	1	4	6	6	6	5	5	0	5	1	5	5	2	4	5	6	5	0	1	1	5	1	4	45	25	12	3	3	1	1
PE82	42	1	2	1	3	0	Non-clinician	SECURITY	GARH	3	11	1	1	4	2	9	40	1	1	0	4	4	5	4	6	5	1	6	0	6	5	1	5	6	5	5	2	0	1	6	1	5	46	27	10	3	3	1	1
PE093	27	1	2	1	3	0	Non-clinician	SECURITY	GARH	1	3	0	0	2	2	6	40	3	0	0	4	6	6	6	5	5	0	5	1	5	5	2	4	5	6	5	0	1	1	5	1	4	45	25	12	3	3	1	1
PC009	35	1	1	2	3	0	Non-clinician	SECURITY	GARH	3	4	0	1	2	1	12	48	4	0	1	4	6	6	6	5	5	0	5	1	5	5	2	4	5	6	5	0	1	1	5	1	4	45	25	12	3	3	1	1
PE118	38	1	2	2	4	0	Non-clinician	Cook	GARH	1	6	1	0	2	2	9	48	1	1	0	4	4	5	4	6	5	1	6	0	6	5	1	5	6	5	5	2	0	1	6	1	5	46	27	10	3	3	1	1
PE011	29	1	1	3	5	0	Non-clinician	HUMAN RESOURCE	GARH	1	3	0	1	1	2	6	48	3	0	0	4	6	6	6	5	5	0	5	1	5	5	2	4	5	6	5	0	1	1	5	1	4	45	25	12	3	3	1	1
PE086	40	0	2	3	6	0	Non-clinician	HUMAN RESOURCE	GARH	1	4	0	1	4	1	12	48	4	0	1	4	6	6	6	5	5	0	5	1	5	5	2	4	5	6	5	0	1	1	5	1	4	45	25	12	3	3	1	1
PC062	33	0	2	2	3	0	Non-clinician	ORDERLY	GARH	2	4	1	1	1	1	12	48	4	0	1	4	6	6	6	5	5	0	5	1	5	5	2	4	5	6	5	0	1	1	5	1	4	45	25	12	3	3	1	1
KK623	42	1	2	2	5	0	Non-clinician	ORDERLY	GARH	3	6	1	1	4	2	9	40	1	1	0	4	4	5	4	6	5	1	6	0	6	5	1	5	6	5	5	2	0	1	6	1	5	46	27	10	3	3	1	1
PE092	38	1	2	3	5	1	Non-clinician	SOCIAL WELFARE	GARH	1	4	0	1	4	2	6	40	3	0	0	5	6	6	5	5	6	6	6	6	1	0	3	5	6	1	6	6	6	5	3	3	1	49	8	40	3	2	3	0
PC042	38	0	2	2	2	1	Non-clinician	ORDERLY	GARH	2	15	0	0	0	2	6	40	3	0	0	6	6	6	5	0	6	6	6	6	0	6	6	3	6	0	0	5	6	6	6	6	0	45	6	46	3	1	3	0
KK136	40	0	2	2	5	1	Non-clinician	SUPPLY OFFICER	GARH	1	5	0	1	1	2	9	40	1	1	0	5	6	6	5	0	0	6	5	6	0	4	3	6	6	0	2	6	6	6	3	6	0	39	4	44	3	1	3	0
PC029	39	0	5	3	5	1	Non-clinician	ENGINEER	GARH	1	7	1	1	2	1	12	48	4	0	1	5	5	5	6	1	1	6	5	6	0	1	5	3	6	0	5	6	5	6	2	6	1	37	3	46	3	1	3	0
PC052	33	1	2	1	3	0	Non-clinician	ORDERLY	GARH	1	2	0	1	1	1	12	48	4	0	1	4	6	6	6	5	5	0	5	1	5	5	2	4	5	6	5	0	1	1	5	1	4	45	25	12	3	3	1	1
PC034	42	0	2	3	4	0	Non-clinician	ENGINEER	GARH	1	19	1	0	4	2	9	40	1	1	0	4	4	5	4	6	5	1	6	0	6	5	1	5	6	5	5	2	0	1	6	1	5	46	27	10	3	3	1	1
PC045	33	1	2	1	4	0	Non-clinician	LAUNDRY	GARH	1	5	1	1	1	1	12	48	4	0	1	4	6	6	6	5	5	0	5	1	5	5	2	4	5	6	5	0	1	1	5	1	4	45	25	12	3	3	1	1
PCO25	42	0	2	1	3	0	Non-clinician	LAUNDRY	GARH	1	8	1	1	4	2	9	40	1	1	0	4	4	5	4	6	5	1	6	0	6	5	1	5	6	5	5	2	0	1	6	1	5	46	27	10	3	3	1	1
KK18	27	1	2	2	4	0	Non-clinician	Cook	GARH	2	3	1	1	2	2	6	40	3	0	0	4	6	6	6	5	5	0	5	1	5	5	2	4	5	6	5	0	1	1	5	1	4	45	25	12	3	3	1	1
PE050	34	1	1	1	4	1	Non-clinician	Records/biostatisticians	GARH	1	6	1	1	3	2	9	40	1	1	0	2	6	6	4	0	2	6	6	6	0	3	1	5	4	0	6	3	4	5	6	1	2	43	5	30	3	1	1	1
KK138	37	1	3	1	3	0	Non-clinician	Cook	GARH	1	5	1	1	1	1	12	48	4	0	1	2	5	6	6	4	6	6	5	6	4	6	5	1	6	3	5	5	5	6	0	5	1	36	18	44	3	3	3	0
PE040	27	1	2	3	5	0	Clinical	Nurse/Midwife	GARH	2	3	1	1	2	2	6	40	3	0	0	4	6	6	6	5	5	0	5	1	5	5	2	4	5	6	5	0	1	1	5	1	4	45	25	12	3	3	1	1
PC060	34	1	1	2	5	1	Clinical	Nurse/Midwife	GARH	1	6	1	1	3	2	9	40	1	1	0	2	6	6	4	0	2	6	6	6	0	3	1	5	4	0	6	3	4	5	6	1	2	43	5	30	3	1	1	0
KK14	37	1	3	3	5	0	Clinical	Nurse/Midwife	GARH	3	5	1	1	1	1	12	48	4	0	1	2	5	6	6	4	6	6	5	6	4	6	5	1	6	3	5	5	5	6	0	5	1	36	18	44	3	3	3	0
KK14	28	1	2	4	6	1	Clinical	Nurse/Midwife	GARH	3	6	1	1	2	1	12	48	4	0	1	6	6	6	6	1	1	6	6	5	1	6	2	5	6	0	5	5	3	1	3	3	2	44	10	31	3	2	1	0
PE114	30	0	4	3	5	1	Clinical	Nurse/Midwife	GARH	3	3	1	1	4	1	12	48	4	0	1	6	6	6	6	0	3	5	6	5	0	6	6	6	6	0	3	6	6	6	5	6	1	47	7	46	3	1	3	0
KK112	34	0	1	2	5	0	Clinical	Nurse/Midwife	GARH	1	5	1	1	2	2	9	40	1	1	0	5	5	6	6	3	5	5	0	3	3	3	2	6	6	4	4	4	3	5	5	3	6	42	19	31	3	3	1	1
PE101	35	1	2	2	5	1	Clinical	Nurse/Midwife	GARH	2	3	1	1	3	2	6	40	3	0	0	5	2	6	6	0	0	6	4	6	0	2	2	5	2	0	0	6	6	1	3	6	0	27	2	39	3	1	3	0
PC061	39	1	2	2	5	0	Clinical	Nurse/Midwife	GARH	2	4	1	1	0	1	12	48	4	0	1	5	5	6	6	5	5	6	6	6	6	6	1	6	5	6	6	1	2	0	6	6	6	50	29	28	3	3	1	1
PC045	47	0	1	3	5	0	Clinical	Nurse/Midwife	GARH	2	5	1	1	0	1	12	48	4	0	1	6	5	6	5	6	6	5	5	5	6	5	0	6	5	5	6	5	6	5	5	5	5	50	27	36	3	3	2	0
KK260	27	1	2	3	5	0	Clinical	Nurse/Midwife	GARH	2	3	1	1	2	2	6	40	3	0	0	4	6	6	6	5	5	0	5	1	5	5	2	4	5	6	5	0	1	1	5	1	4	45	25	12	3	3	1	1
KK120	34	1	1	2	5	1	Clinical	Nurse/Midwife	GARH	1	6	1	1	3	2	9	40	1	1	0	2	6	6	4	0	2	6	6	6	0	3	1	5	4	0	6	3	4	5	6	1	2	43	5	30	3	1	1	0
PC050	37	1	3	3	5	0	Clinical	Nurse/Midwife	GARH	3	5	1	1	1	1	12	48	4	0	1	2	5	6	6	4	6	6	5	6	4	6	5	1	6	3	5	5	5	6	0	5	1	36	18	44	3	3	3	0
KK04	28	1	2	4	6	1	Clinical	Nurse/Midwife	GARH	3	6	1	1	2	1	12	48	4	0	1	6	6	6	6	1	1	6	6	5	1	6	2	5	6	0	5	5	3	1	3	3	2	44	10	31	3	2	1	0
PC067	30	0	4	3	5	1	Clinical	Nurse/Midwife	GARH	3	3	1	1	4	1	12	48	4	0	1	6	6	6	6	0	3	5	6	5	0	6	6	6	6	0	3	6	6	6	5	6	1	47	7	46	3	1	3	0
PC023	34	0	1	2	5	0	Clinical	Nurse/Midwife	GARH	1	5	1	1	2	2	9	40	1	1	0	5	5	6	6	3	5	5	0	3	3	3	2	6	6	4	4	4	3	5	5	3	6	42	19	31	3	3	1	1
PC059	35	1	2	2	5	1	Clinical	Nurse/Midwife	GARH	2	3	1	1	3	2	6	40	3	0	0	5	2	6	6	0	0	6	4	6	0	2	2	5	2	0	0	6	6	1	3	6	0	27	2	39	3	1	3	0
KK190	39	1	2	2	5	0	Clinical	Nurse/Midwife	GARH	2	4	1	1	0	1	12	48	4	0	1	5	5	6	6	5	5	6	6	6	6	6	1	6	5	6	6	1	2	0	6	6	6	50	29	28	3	3	1	1
PC049	47	0	1	3	5	0	Clinical	Nurse/Midwife	GARH	2	5	1	1	0	1	12	48	4	0	1	6	5	6	5	6	6	5	5	5	6	5	0	6	5	5	6	5	6	5	5	5	5	50	27	36	3	3	2	0
PE105	27	1	2	3	5	0	Clinical	Nurse/Midwife	GARH	2	3	1	1	2	2	6	40	3	0	0	4	6	6	6	5	5	0	5	1	5	5	2	4	5	6	5	0	1	1	5	1	4	45	25	12	3	3	1	1
KK29	34	1	1	2	5	1	Clinical	Nurse/Midwife	GARH	1	6	1	1	3	2	9	40	1	1	0	2	6	6	4	0	2	6	6	6	0	3	1	5	4	0	6	3	4	5	6	1	2	43	5	30	3	1	1	0
OK	37	1	3	3	5	0	Clinical	Nurse/Midwife	GARH	3	5	1	1	1	1	12	48	4	0	1	2	5	6	6	4	6	6	5	6	4	6	5	1	6	3	5	5	5	6	0	5	1	36	18	44	3	3	3	0
KK117	28	1	2	4	6	1	Clinical	Nurse/Midwife	GARH	3	6	1	1	2	1	12	48	4	0	1	6	6	6	6	1	1	6	6	5	1	6	2	5	6	0	5	5	3	1	3	3	2	44	10	31	3	2	1	0
PC025	30	0	4	3	5	1	Clinical	Nurse/Midwife	GARH	3	3	1	1	4	1	12	48	4	0	1	6	6	6	6	0	3	5	6	5	0	6	6	6	6	0	3	6	6	6	5	6	1	47	7	46	3	1	3	0
KK266	34	0	1	2	5	0	Clinical	Nurse/Midwife	GARH	1	5	1	1	2	2	9	40	1	1	0	5	5	6	6	3	5	5	0	3	3	3	2	6	6	4	4	4	3	5	5	3	6	42	19	31	3	3	1	1
KK131	35	1	2	2	5	1	Clinical	Nurse/Midwife	GARH	2	3	1	1	3	2	6	40	3	0	0	5	2	6	6	0	0	6	4	6	0	2	2	5	2	0	0	6	6	1	3	6	0	27	2	39	3	1	3	0
PC068	39	1	2	2	5	0	Clinical	Nurse/Midwife	GARH	2	4	1	1	0	1	12	48	4	0	1	5	5	6	6	5	5	6	6	6	6	6	1	6	5	6	6	1	2	0	6	6	6	50	29	28	3	3	1	1
KK172	47	0	1	3	5	0	Clinical	Nurse/Midwife	GARH	2	5	1	1	0	1	12	48	4	0	1	6	5	6	5	6	6	5	5	5	6	5	0	6	5	5	6	5	6	5	5	5	5	50	27	36	3	3	2	0
KK132	39	1	2	2	5	0	Clinical	Nurse/Midwife	GARH	2	4	1	1	0	1	12	48	4	0	1	5	5	6	6	5	5	6	6	6	6	6	1	6	5	6	6	1	2	0	6	6	6	50	29	28	3	3	1	1
KK127	47	0	1	3	5	0	Clinical	Nurse/Midwife	GARH	2	5	1	1	0	1	12	48	4	0	1	6	5	6	5	6	6	5	5	5	6	5	0	6	5	5	6	5	6	5	5	5	5	50	27	36	3	3	2	0
PE110	33	1	2	2	5	0	Clinical	Nurse/Midwife	GARH	3	4	0	0	2	2	6	40	3	0	0	5	4	4	4	4	4	4	4	3	3	4	4	5	4	5	5	5	5	4	4	5	4	39	20	34	3	3	2	0
KK133	39	1	2	2	5	0	Clinical	Nurse/Midwife	GARH	2	4	1	1	0	1	12	48	4	0	1	5	5	6	6	5	5	6	6	6	6	6	1	6	5	6	6	1	2	0	6	6	6	50	29	28	3	3	1	1
PC055	47	0	1	3	5	0	Clinical	Nurse/Midwife	GARH	2	5	1	1	0	1	12	48	4	0	1	6	5	6	5	6	6	5	5	5	6	5	0	6	5	5	6	5	6	5	5	5	5	50	27	36	3	3	2	0
PC053	33	1	2	2	5	0	Clinical	Nurse/Midwife	GARH	3	4	0	0	2	2	6	40	3	0	0	5	4	4	4	4	4	4	4	3	3	4	4	5	4	5	5	5	5	4	4	5	4	39	20	34	3	3	2	0
KK126	53	0	2	3	5	0	Clinical	Nurse/Midwife	GARH	3	22	0	0	2	1	12	48	4	0	1	6	5	6	6	6	5	6	6	6	5	6	5	6	6	5	6	5	5	6	5	6	5	51	27	45	3	3	3	0
KK172	33	1	2	3	5	0	Clinical	Nurse/Midwife	GARH	1	5	0	1	1	1	12	48	4	0	1	4	6	6	6	5	5	0	5	1	5	5	2	4	5	6	5	0	1	1	5	1	4	45	25	12	3	3	1	1
KK32	33	1	2	4	5	1	Clinical	Doctor/Prescriber	GARH	1	5	0	1	1	1	12	48	4	0	1	4	6	6	6	5	5	0	5	1	5	5	2	4	5	6	5	0	1	1	5	1	4	45	25	12	3	3	1	1
KK260	33	1	2	5	5	0	Clinical	Doctor/Prescriber	GARH	3	5	1	1	1	1	12	48	4	0	1	4	6	6	6	5	5	0	5	1	5	5	2	4	5	6	5	0	1	1	5	1	4	45	25	12	3	3	1	1
KK106	42	0	2	6	6	0	Clinical	Doctor/Prescriber	GARH	3	8	1	1	4	2	9	40	1	1	0	4	4	5	4	6	5	1	6	0	6	5	1	5	6	5	5	2	0	1	6	1	5	46	27	10	3	3	1	1
PC036	33	1	2	4	5	1	Clinical	Doctor/Prescriber	GARH	1	5	0	1	1	1	12	48	4	0	1	4	6	6	6	5	5	0	5	1	5	5	2	4	5	6	5	0	1	1	5	1	4	45	25	12	3	3	1	1
PE043	33	1	2	5	5	0	Clinical	Doctor/Prescriber	GARH	3	5	1	1	1	1	12	48	4	0	1	4	6	6	6	5	5	0	5	1	5	5	2	4	5	6	5	0	1	1	5	1	4	45	25	12	3	3	1	1
KK266	42	0	2	6	6	0	Clinical	Doctor/Prescriber	GARH	3	8	1	1	4	2	9	40	1	1	0	4	4	5	4	6	5	1	6	0	6	5	1	5	6	5	5	2	0	1	6	1	5	46	27	10	3	3	1	1
KK115	33	1	2	4	5	1	Clinical	Doctor/Prescriber	GARH	1	5	0	1	1	1	12	48	4	0	1	4	6	6	6	5	5	0	5	1	5	5	2	4	5	6	5	0	1	1	5	1	4	45	25	12	3	3	1	1
PE112	33	1	2	5	5	0	Clinical	Doctor/Prescriber	GARH	3	5	1	1	1	1	12	48	4	0	1	4	6	6	6	5	5	0	5	1	5	5	2	4	5	6	5	0	1	1	5	1	4	45	25	12	3	3	1	1
PC036	42	0	2	6	6	0	Clinical	Doctor/Prescriber	GARH	3	8	1	1	4	2	9	40	1	1	0	4	4	5	4	6	5	1	6	0	6	5	1	5	6	5	5	2	0	1	6	1	5	46	27	10	3	3	1	1
PC027	28	1	2	2	4	0	Clinical	Pharmacy staff	GARH	3	6	1	1	2	1	12	48	4	0	1	6	6	6	6	1	1	6	6	5	1	6	2	5	6	0	5	5	3	1	3	3	2	44	10	31	3	2	1	0
PC043	30	0	4	3	5	1	Clinical	Pharmacy staff	GARH	3	3	1	1	4	1	12	48	4	0	1	6	6	6	6	0	3	5	6	5	0	6	6	6	6	0	3	6	6	6	5	6	1	47	7	46	3	1	3	0
PE117	34	0	1	3	5	0	Clinical	Laboratory staff	GARH	1	5	1	1	2	2	9	40	1	1	0	5	5	6	6	3	5	5	0	3	3	3	2	6	6	4	4	4	3	5	5	3	6	42	19	31	3	3	1	1
KK104	38	1	2	4	6	0	Clinical	Laboratory staff	GARH	3	6	1	1	2	1	12	48	4	0	1	6	6	6	6	1	1	6	6	5	1	6	2	5	6	0	5	5	3	1	3	3	2	44	10	31	3	2	1	0
PC064	29	1	2	2	4	0	Clinical	Others	GARH	3	6	1	1	2	1	12	48	4	0	1	6	6	6	6	1	1	6	6	5	1	6	2	5	6	0	5	5	3	1	3	3	2	44	10	31	3	2	1	0
KK113	33	0	4	3	5	1	Clinical	Others	GARH	3	3	1	1	4	1	12	48	4	0	1	6	6	6	6	0	3	5	6	5	0	6	6	6	6	0	3	6	6	6	5	6	1	47	7	46	3	1	3	0
PC048	38	0	1	3	5	0	Clinical	Others	GARH	1	5	1	1	2	2	9	40	1	1	0	5	5	6	6	3	5	5	0	3	3	3	2	6	6	4	4	4	3	5	5	3	6	42	19	31	3	3	1	1
PC058	42	1	2	4	6	0	Clinical	Others	GARH	3	6	1	1	2	1	12	48	4	0	1	6	6	6	6	1	1	6	6	5	1	6	2	5	6	0	5	5	3	1	3	3	2	44	10	31	3	2	1	0
KK202	40	1	3	3	5	1	Clinical	Nurse/Midwife	GARH	1	6	1	1	4	2	6	40	3	0	0	6	6	6	6	0	0	0	6	6	0	3	0	6	1	0	3	5	3	0	6	0	1	40	4	20	3	1	1	0
KK184	40	1	3	3	5	1	Clinical	Nurse/Midwife	GARH	1	6	1	1	4	2	6	40	3	0	0	6	6	6	6	0	0	0	6	6	0	3	0	6	1	0	3	5	3	0	6	0	1	40	4	20	3	1	1	0
KK185	40	1	3	3	5	1	Clinical	Nurse/Midwife	GARH	1	6	1	1	4	2	6	40	3	0	0	6	6	6	6	0	0	0	6	6	0	3	0	6	1	0	3	5	3	0	6	0	1	40	4	20	3	1	1	0
KK214	40	1	3	3	5	1	Clinical	Nurse/Midwife	GARH	1	6	1	1	4	2	6	40	3	0	0	6	6	6	6	0	0	0	6	6	0	3	0	6	1	0	3	5	3	0	6	0	1	40	4	20	3	1	1	0
KK97	40	1	3	3	5	1	Clinical	Nurse/Midwife	GARH	1	6	1	1	4	2	6	40	3	0	0	6	6	6	6	0	0	0	6	6	0	3	0	6	1	0	3	5	3	0	6	0	1	40	4	20	3	1	1	0
PC012	40	1	3	3	5	1	Clinical	Nurse/Midwife	GARH	1	6	1	1	4	2	6	40	3	0	0	6	6	6	6	0	0	0	6	6	0	3	0	6	1	0	3	5	3	0	6	0	1	40	4	20	3	1	1	0
PE086	40	1	3	3	5	1	Clinical	Laboratory staff	GARH	1	6	1	1	4	2	6	40	3	0	0	6	6	6	6	0	0	0	6	6	0	3	0	6	1	0	3	5	3	0	6	0	1	40	4	20	3	1	1	0
KK623	40	1	3	3	5	1	Clinical	Laboratory staff	GARH	1	6	1	1	4	2	6	40	3	0	0	6	6	6	6	0	0	0	6	6	0	3	0	6	1	0	3	5	3	0	6	0	1	40	4	20	3	1	1	0
KK138	33	1	2	1	4	0	Non-clinician	LAUNDRY	KBTH	1	5	1	1	1	1	12	48	4	0	1	4	6	6	6	5	5	0	5	1	5	5	2	4	5	6	5	0	1	1	5	1	4	45	25	12	3	3	1	1
PE040	42	0	2	1	3	0	Non-clinician	LAUNDRY	KBTH	1	8	1	1	4	2	9	40	1	1	0	4	4	5	4	6	5	1	6	0	6	5	1	5	6	5	5	2	0	1	6	1	5	46	27	10	3	3	1	1
PC060	27	1	2	2	4	0	Non-clinician	Cook	KBTH	2	3	1	1	2	2	6	40	3	0	0	4	6	6	6	5	5	0	5	1	5	5	2	4	5	6	5	0	1	1	5	1	4	45	25	12	3	3	1	1
KK14	34	1	1	1	4	1	Non-clinician	Records/biostatisticians	KBTH	1	6	1	1	3	2	9	40	1	1	0	2	6	6	4	0	2	6	6	6	0	3	1	5	4	0	6	3	4	5	6	1	2	43	5	30	3	1	1	0
KK14	37	1	3	1	3	0	Non-clinician	Cook	KBTH	1	5	1	1	1	1	12	48	4	0	1	2	5	6	6	4	6	6	5	6	4	6	5	1	6	3	5	5	5	6	0	5	1	36	18	44	3	3	3	1
PE114	28	1	2	4	5	1	Non-clinician	Administrative staff	KBTH	1	6	1	1	2	1	12	48	4	0	1	6	6	6	6	1	1	6	6	5	1	6	2	5	6	0	5	5	3	1	3	3	2	44	10	31	3	2	1	0
KK112	30	0	4	3	5	1	Non-clinician	ENGINEER	KBTH	1	3	1	1	4	1	12	48	4	0	1	6	6	6	6	0	3	5	6	5	0	6	6	6	6	0	3	6	6	6	5	6	1	47	7	46	3	1	3	0
PE101	34	0	1	2	5	0	Non-clinician	Administrative staff	KBTH	1	5	1	1	2	2	9	40	1	1	0	5	5	6	6	3	5	5	0	3	3	3	2	6	6	4	4	4	3	5	5	3	6	42	19	31	3	3	1	1
PE057	35	1	2	2	5	1	Non-clinician	Accounts staff	KBTH	2	3	1	1	3	2	6	40	3	0	0	5	2	6	6	0	0	6	4	6	0	2	2	5	2	0	0	6	6	1	3	6	0	27	2	39	3	1	3	0
PC045	39	1	2	2	4	0	Non-clinician	Records/biostatisticians	KBTH	2	4	1	1	0	1	12	48	4	0	1	5	5	6	6	5	5	6	6	6	6	6	1	6	5	6	6	1	2	0	6	6	6	50	29	28	3	3	1	1
KK260	47	0	1	1	3	0	Non-clinician	ORDERLY	KBTH	2	5	1	1	0	1	12	48	4	0	1	6	5	6	5	6	6	5	5	5	6	5	0	6	5	5	6	5	6	5	5	5	5	50	27	36	3	3	2	0
KK120	33	1	2	2	5	0	Non-clinician	SECRETARY	KBTH	1	4	0	0	2	2	6	40	3	0	0	5	4	4	4	4	4	4	4	3	3	4	4	5	4	5	5	5	5	4	4	5	4	39	20	34	3	3	2	0
PC050	53	0	2	3	6	0	Non-clinician	Records/biostatisticians	KBTH	1	22	0	0	2	1	12	48	4	0	1	6	5	6	6	6	5	6	6	6	5	6	5	6	6	5	6	5	5	6	5	6	5	51	27	45	3	3	3	0
PC050	33	1	2	2	1	0	Non-clinician	ORDERLY	WGMH	1	5	0	1	1	1	12	48	4	0	1	4	6	6	6	5	5	0	5	1	5	5	2	4	5	6	5	0	1	1	5	1	4	45	25	12	3	3	1	1
KK04	32	1	2	2	3	0	Non-clinician	ORDERLY	WGMH	2	7	1	0	4	2	9	40	1	1	0	4	4	5	4	6	5	1	6	0	6	5	1	5	6	5	5	2	0	1	6	1	5	46	27	10	3	3	1	1
PC023	28	0	2	1	3	1	Non-clinician	ORDERLY	KBTH	3	5	0	1	2	1	12	48	4	0	1	6	6	6	6	1	1	6	6	5	1	6	2	5	6	0	5	5	3	1	3	3	2	44	10	31	3	2	1	1
PC059	28	0	2	2	5	1	Non-clinician	ORDERLY	KBTH	3	4	0	1	2	1	12	48	4	0	1	6	6	6	6	1	1	6	6	5	1	6	2	5	6	0	5	5	3	1	3	3	2	44	10	31	3	2	1	1
PE113	28	0	1	2	5	0	Non-clinician	LAUNDRY	KBTH	1	3	1	1	3	2	9	40	1	1	0	4	4	5	4	6	5	1	6	0	6	5	1	5	6	5	5	2	0	1	6	1	5	46	27	10	3	3	1	1
KK190	46	1	3	1	4	0	Non-clinician	SECURITY	KBTH	3	4	0	1	4	2	6	40	3	0	0	4	6	6	6	5	5	0	5	1	5	5	2	4	5	6	5	0	1	1	5	1	4	45	25	12	3	3	1	1
PC049	33	0	2	1	5	0	Non-clinician	SECURITY	KBTH	2	5	0	1	1	1	12	48	4	0	1	4	6	6	6	5	5	0	5	1	5	5	2	4	5	6	5	0	1	1	5	1	4	45	25	12	3	3	1	1
PE105	42	1	2	1	3	0	Non-clinician	SECURITY	KBTH	3	11	1	1	4	2	9	40	1	1	0	4	4	5	4	6	5	1	6	0	6	5	1	5	6	5	5	2	0	1	6	1	5	46	27	10	3	3	1	1
PC050	33	1	2	2	1	0	Non-clinician	ORDERLY	WGMH	1	5	0	1	1	1	12	48	4	0	1	4	6	6	6	5	5	0	5	1	5	5	2	4	5	6	5	0	1	1	5	1	4	45	25	12	3	3	1	1
KK04	32	1	2	2	3	0	Non-clinician	ORDERLY	WGMH	2	7	1	0	4	2	9	40	1	1	0	4	4	5	4	6	5	1	6	0	6	5	1	5	6	5	5	2	0	1	6	1	5	46	27	10	3	3	1	1
KK117	38	1	2	2	4	0	Non-clinician	Cook	KBTH	1	6	1	0	2	2	9	48	1	1	0	4	4	5	4	6	5	1	6	0	6	5	1	5	6	5	5	2	0	1	6	1	5	46	27	10	3	3	1	1
PC025	29	1	1	3	5	0	Non-clinician	HUMAN RESOURCE	KBTH	1	3	0	1	1	2	6	48	3	0	0	4	6	6	6	5	5	0	5	1	5	5	2	4	5	6	5	0	1	1	5	1	4	45	25	12	3	3	1	1
KK266	40	0	2	3	6	0	Non-clinician	HUMAN RESOURCE	KBTH	1	4	0	1	4	1	12	48	4	0	1	4	6	6	6	5	5	0	5	1	5	5	2	4	5	6	5	0	1	1	5	1	4	45	25	12	3	3	1	1
KK131	33	0	2	2	3	0	Non-clinician	ORDERLY	KBTH	2	4	1	1	1	1	12	48	4	0	1	4	6	6	6	5	5	0	5	1	5	5	2	4	5	6	5	0	1	1	5	1	4	45	25	12	3	3	1	1
PC056	42	1	2	2	5	0	Non-clinician	ORDERLY	KBTH	3	6	1	1	4	2	9	40	1	1	0	4	4	5	4	6	5	1	6	0	6	5	1	5	6	5	5	2	0	1	6	1	5	46	27	10	3	3	1	1
PC068	38	1	2	3	5	1	Non-clinician	SOCIAL WELFARE	KBTH	1	4	0	1	4	2	6	40	3	0	0	5	6	6	5	5	6	6	6	6	1	0	3	5	6	1	6	6	6	5	3	3	1	49	8	40	3	2	3	1
KK172	38	0	2	2	2	1	Non-clinician	ORDERLY	KBTH	2	15	0	0	0	2	6	40	3	0	0	6	6	6	5	0	6	6	6	6	0	6	6	3	6	0	0	5	6	6	6	6	0	45	6	46	3	1	3	0
KK132	40	0	2	2	5	1	Non-clinician	SUPPLY OFFICER	KBTH	1	5	0	1	1	2	9	40	1	1	0	5	6	6	5	0	0	6	5	6	0	4	3	6	6	0	2	6	6	6	3	6	0	39	4	44	3	1	3	0
KK127	39	0	5	3	5	1	Non-clinician	ENGINEER	KBTH	1	7	1	1	2	1	12	48	4	0	1	5	5	5	6	1	1	6	5	6	0	1	5	3	6	0	5	6	5	6	2	6	1	37	3	46	3	1	3	0
PE110	33	1	2	1	3	0	Non-clinician	ORDERLY	KBTH	1	2	0	1	1	1	12	48	4	0	1	4	6	6	6	5	5	0	5	1	5	5	2	4	5	6	5	0	1	1	5	1	4	45	25	12	3	3	1	1
KK133	42	0	2	3	4	0	Non-clinician	ENGINEER	KBTH	1	19	1	0	4	2	9	40	1	1	0	4	4	5	4	6	5	1	6	0	6	5	1	5	6	5	5	2	0	1	6	1	5	46	27	10	3	3	1	1
PC055	33	1	2	1	4	0	Non-clinician	LAUNDRY	KBTH	1	5	1	1	1	1	12	48	4	0	1	4	6	6	6	5	5	0	5	1	5	5	2	4	5	6	5	0	1	1	5	1	4	45	25	12	3	3	1	1
PC053	42	0	2	1	3	0	Non-clinician	LAUNDRY	KBTH	1	8	1	1	4	2	9	40	1	1	0	4	4	5	4	6	5	1	6	0	6	5	1	5	6	5	5	2	0	1	6	1	5	46	27	10	3	3	1	1
KK126	27	1	2	2	4	0	Non-clinician	Cook	KBTH	2	3	1	1	2	2	6	40	3	0	0	4	6	6	6	5	5	0	5	1	5	5	2	4	5	6	5	0	1	1	5	1	4	45	25	12	3	3	1	1
KK182	40	1	3	3	5	1	Non-clinician	Accounts staff	KBTH	1	6	1	1	4	2	6	40	3	0	0	6	6	6	6	0	0	0	6	6	0	3	0	6	1	0	3	5	3	0	6	0	1	40	4	20	3	1	1	0
KK154	40	1	3	3	5	1	Non-clinician	Accounts staff	KBTH	1	6	1	1	4	2	6	40	3	0	0	6	6	6	6	0	0	0	6	6	0	3	0	6	1	0	3	5	3	0	6	0	1	40	4	20	3	1	1	0
KK215	40	1	3	3	5	1	Non-clinician	Accounts staff	KBTH	1	6	1	1	4	2	6	40	3	0	0	6	6	6	6	0	0	0	6	6	0	3	0	6	1	0	3	5	3	0	6	0	1	40	4	20	3	1	1	0
KK231	40	1	3	3	5	1	Clinical	Nurse/Midwife	KBTH	1	6	1	1	4	2	6	40	3	0	0	6	6	6	6	0	0	0	6	6	0	3	0	6	1	0	3	5	3	0	6	0	1	40	4	20	3	1	1	0
KK154	40	1	3	3	5	1	Clinical	Nurse/Midwife	KBTH	1	6	1	1	4	2	6	40	3	0	0	6	6	6	6	0	0	0	6	6	0	3	0	6	1	0	3	5	3	0	6	0	1	40	4	20	3	1	1	0
KK185	40	1	3	3	5	1	Clinical	Nurse/Midwife	KBTH	1	6	1	1	4	2	6	40	3	0	0	6	6	6	6	0	0	0	6	6	0	3	0	6	1	0	3	5	3	0	6	0	1	40	4	20	3	1	1	0
KK91	40	1	3	3	5	1	Clinical	Laboratory staff	KBTH	1	6	1	1	4	2	6	40	3	0	0	6	6	6	6	0	0	0	6	6	0	3	0	6	1	0	3	5	3	0	6	0	1	40	4	20	3	1	1	0
KK154	27	1	2	3	5	0	Clinical	Nurse/Midwife	KBTH	2	3	1	1	2	2	6	40	3	0	0	4	6	6	6	5	5	0	5	1	5	5	2	4	5	6	5	0	1	1	5	1	4	45	25	12	3	3	1	1
KK159	34	1	1	2	5	1	Clinical	Nurse/Midwife	KBTH	1	6	1	1	3	2	9	40	1	1	0	2	6	6	4	0	2	6	6	6	0	3	1	5	4	0	6	3	4	5	6	1	2	43	5	30	3	1	1	0
KK185	37	1	3	3	5	0	Clinical	Nurse/Midwife	KBTH	3	5	1	1	1	1	12	48	4	0	1	2	5	6	6	4	6	6	5	6	4	6	5	1	6	3	5	5	5	6	0	5	1	36	18	44	3	3	3	0
KK167	28	1	2	4	6	1	Clinical	Nurse/Midwife	KBTH	3	6	1	1	2	1	12	48	4	0	1	6	6	6	6	1	1	6	6	5	1	6	2	5	6	0	5	5	3	1	3	3	2	44	10	31	3	2	1	0
KK214	30	0	4	3	5	1	Clinical	Nurse/Midwife	KBTH	3	3	1	1	4	1	12	48	4	0	1	6	6	6	6	0	3	5	6	5	0	6	6	6	6	0	3	6	6	6	5	6	1	47	7	46	3	1	3	0
KK218	34	0	1	2	5	0	Clinical	Nurse/Midwife	KBTH	1	5	1	1	2	2	9	40	1	1	0	5	5	6	6	3	5	5	0	3	3	3	2	6	6	4	4	4	3	5	5	3	6	42	19	31	3	3	1	1
KK057	35	1	2	2	5	1	Clinical	Nurse/Midwife	KBTH	2	3	1	1	3	2	6	40	3	0	0	5	2	6	6	0	0	6	4	6	0	2	2	5	2	0	0	6	6	1	3	6	0	27	2	39	3	1	3	0
KK49	39	1	2	2	5	0	Clinical	Nurse/Midwife	KBTH	2	4	1	1	0	1	12	48	4	0	1	5	5	6	6	5	5	6	6	6	6	6	1	6	5	6	6	1	2	0	6	6	6	50	29	28	3	3	1	1
KK39	47	0	1	3	5	0	Clinical	Nurse/Midwife	KBTH	2	5	1	1	0	1	12	48	4	0	1	6	5	6	5	6	6	5	5	5	6	5	0	6	5	5	6	5	6	5	5	5	5	50	27	36	3	3	2	0
PC016	27	1	2	3	5	0	Clinical	Nurse/Midwife	KBTH	2	3	1	1	2	2	6	40	3	0	0	4	6	6	6	5	5	0	5	1	5	5	2	4	5	6	5	0	1	1	5	1	4	45	25	12	3	3	1	1
KK77	34	1	1	2	5	1	Clinical	Nurse/Midwife	KBTH	1	6	1	1	3	2	9	40	1	1	0	2	6	6	4	0	2	6	6	6	0	3	1	5	4	0	6	3	4	5	6	1	2	43	5	30	3	1	1	0
KK21	37	1	3	3	5	0	Clinical	Nurse/Midwife	KBTH	3	5	1	1	1	1	12	48	4	0	1	2	5	6	6	4	6	6	5	6	4	6	5	1	6	3	5	5	5	6	0	5	1	36	18	44	3	3	3	0
KK042	28	1	2	4	6	1	Clinical	Nurse/Midwife	KBTH	3	6	1	1	2	1	12	48	4	0	1	6	6	6	6	1	1	6	6	5	1	6	2	5	6	0	5	5	3	1	3	3	2	44	10	31	3	2	1	1
KK23	30	0	4	3	5	1	Clinical	Nurse/Midwife	KBTH	3	3	1	1	4	1	12	48	4	0	1	6	6	6	6	0	3	5	6	5	0	6	6	6	6	0	3	6	6	6	5	6	1	47	7	46	3	1	3	0
KK0350	34	0	1	2	5	0	Clinical	Nurse/Midwife	KBTH	1	5	1	1	2	2	9	40	1	1	0	5	5	6	6	3	5	5	0	3	3	3	2	6	6	4	4	4	3	5	5	3	6	42	19	31	3	3	1	1
KK47	35	1	2	2	5	1	Clinical	Nurse/Midwife	KBTH	2	3	1	1	3	2	6	40	3	0	0	5	2	6	6	0	0	6	4	6	0	2	2	5	2	0	0	6	6	1	3	6	0	27	2	39	3	1	3	0
KK83	39	1	2	2	5	0	Clinical	Nurse/Midwife	KBTH	2	4	1	1	0	1	12	48	4	0	1	5	5	6	6	5	5	6	6	6	6	6	1	6	5	6	6	1	2	0	6	6	6	50	29	28	3	3	1	1
KK88	47	0	1	3	5	0	Clinical	Nurse/Midwife	KBTH	2	5	1	1	0	1	12	48	4	0	1	6	5	6	5	6	6	5	5	5	6	5	0	6	5	5	6	5	6	5	5	5	5	50	27	36	3	3	2	1
KK145	27	1	2	3	5	0	Clinical	Nurse/Midwife	KBTH	2	3	1	1	2	2	6	40	3	0	0	4	6	6	6	5	5	0	5	1	5	5	2	4	5	6	5	0	1	1	5	1	4	45	25	12	3	3	1	1
KK190	34	1	1	2	5	1	Clinical	Nurse/Midwife	KBTH	1	6	1	1	3	2	9	40	1	1	0	2	6	6	4	0	2	6	6	6	0	3	1	5	4	0	6	3	4	5	6	1	2	43	5	30	3	1	1	0
KK193	37	1	3	3	5	0	Clinical	Nurse/Midwife	KBTH	3	5	1	1	1	1	12	48	4	0	1	2	5	6	6	4	6	6	5	6	4	6	5	1	6	3	5	5	5	6	0	5	1	36	18	44	3	3	3	0
KK148	28	1	2	4	6	1	Clinical	Nurse/Midwife	KBTH	3	6	1	1	2	1	12	48	4	0	1	6	6	6	6	1	1	6	6	5	1	6	2	5	6	0	5	5	3	1	3	3	2	44	10	31	3	2	1	0
KK173	30	0	4	3	5	1	Clinical	Nurse/Midwife	KBTH	3	3	1	1	4	1	12	48	4	0	1	6	6	6	6	0	3	5	6	5	0	6	6	6	6	0	3	6	6	6	5	6	1	47	7	46	3	1	3	1
KK202	34	0	1	2	5	0	Clinical	Nurse/Midwife	KBTH	1	5	1	1	2	2	9	40	1	1	0	5	5	6	6	3	5	5	0	3	3	3	2	6	6	4	4	4	3	5	5	3	6	42	19	31	3	3	1	1
KK205	35	1	2	2	5	1	Clinical	Nurse/Midwife	KBTH	2	3	1	1	3	2	6	40	3	0	0	5	2	6	6	0	0	6	4	6	0	2	2	5	2	0	0	6	6	1	3	6	0	27	2	39	3	1	3	0
KK146	39	1	2	2	5	0	Clinical	Nurse/Midwife	KBTH	2	4	1	1	0	1	12	48	4	0	1	5	5	6	6	5	5	6	6	6	6	6	1	6	5	6	6	1	2	0	6	6	6	50	29	28	3	3	1	1
KK202	47	0	1	3	5	0	Clinical	Nurse/Midwife	KBTH	2	5	1	1	0	1	12	48	4	0	1	6	5	6	5	6	6	5	5	5	6	5	0	6	5	5	6	5	6	5	5	5	5	50	27	36	3	3	2	0
KK186	39	1	2	2	5	0	Clinical	Nurse/Midwife	KBTH	2	4	1	1	0	1	12	48	4	0	1	5	5	6	6	5	5	6	6	6	6	6	1	6	5	6	6	1	2	0	6	6	6	50	29	28	3	3	1	1
KK182	27	1	2	3	5	0	Clinical	Nurse/Midwife	KBTH	2	3	1	1	2	2	6	40	3	0	0	4	6	6	6	5	5	0	5	1	5	5	2	4	5	6	5	0	1	1	5	1	4	45	25	12	3	3	1	1
KK206	34	1	1	2	5	1	Clinical	Nurse/Midwife	KBTH	1	6	1	1	3	2	9	40	1	1	0	2	6	6	4	0	2	6	6	6	0	3	1	5	4	0	6	3	4	5	6	1	2	43	5	30	3	1	1	0
KK164	37	1	3	3	5	0	Clinical	Nurse/Midwife	KBTH	3	5	1	1	1	1	12	48	4	0	1	2	5	6	6	4	6	6	5	6	4	6	5	1	6	3	5	5	5	6	0	5	1	36	18	44	3	3	3	0
KK141	28	1	2	4	6	1	Clinical	Nurse/Midwife	KBTH	3	6	1	1	2	1	12	48	4	0	1	6	6	6	6	1	1	6	6	5	1	6	2	5	6	0	5	5	3	1	3	3	2	44	10	31	3	2	1	1
KK86	30	0	4	3	5	1	Clinical	Nurse/Midwife	KBTH	3	3	1	1	4	1	12	48	4	0	1	6	6	6	6	0	3	5	6	5	0	6	6	6	6	0	3	6	6	6	5	6	1	47	7	46	3	1	3	0
KK215	34	0	1	2	5	0	Clinical	Nurse/Midwife	KBTH	1	5	1	1	2	2	9	40	1	1	0	5	5	6	6	3	5	5	0	3	3	3	2	6	6	4	4	4	3	5	5	3	6	42	19	31	3	3	1	1
KK210	35	1	2	2	5	1	Clinical	Nurse/Midwife	KBTH	2	3	1	1	3	2	6	40	3	0	0	5	2	6	6	0	0	6	4	6	0	2	2	5	2	0	0	6	6	1	3	6	0	27	2	39	3	1	3	0
KK134	39	1	2	2	5	0	Clinical	Nurse/Midwife	KBTH	2	4	1	1	0	1	12	48	4	0	1	5	5	6	6	5	5	6	6	6	6	6	1	6	5	6	6	1	2	0	6	6	6	50	29	28	3	3	1	1
KK222	47	0	1	3	5	0	Clinical	Nurse/Midwife	KBTH	2	5	1	1	0	1	12	48	4	0	1	6	5	6	5	6	6	5	5	5	6	5	0	6	5	5	6	5	6	5	5	5	5	50	27	36	3	3	2	0
KK170	27	1	2	3	5	0	Clinical	Nurse/Midwife	KBTH	2	3	1	1	2	2	6	40	3	0	0	4	6	6	6	5	5	0	5	1	5	5	2	4	5	6	5	0	1	1	5	1	4	45	25	12	3	3	1	1
KK169	34	1	1	2	5	1	Clinical	Nurse/Midwife	KBTH	1	6	1	1	3	2	9	40	1	1	0	2	6	6	4	0	2	6	6	6	0	3	1	5	4	0	6	3	4	5	6	1	2	43	5	30	3	1	1	0
KK91	37	1	3	3	5	0	Clinical	Nurse/Midwife	KBTH	3	5	1	1	1	1	12	48	4	0	1	2	5	6	6	4	6	6	5	6	4	6	5	1	6	3	5	5	5	6	0	5	1	36	18	44	3	3	3	0
KK340	28	1	2	4	6	1	Clinical	Nurse/Midwife	KBTH	3	6	1	1	2	1	12	48	4	0	1	6	6	6	6	1	1	6	6	5	1	6	2	5	6	0	5	5	3	1	3	3	2	44	10	31	3	2	1	0
KK142	30	0	4	3	5	1	Clinical	Nurse/Midwife	KBTH	3	3	1	1	4	1	12	48	4	0	1	6	6	6	6	0	3	5	6	5	0	6	6	6	6	0	3	6	6	6	5	6	1	47	7	46	3	1	3	0
KK203	34	0	1	2	5	0	Clinical	Nurse/Midwife	KBTH	1	5	1	1	2	2	9	40	1	1	0	5	5	6	6	3	5	5	0	3	3	3	2	6	6	4	4	4	3	5	5	3	6	42	19	31	3	3	1	1
KK231	35	1	2	2	5	1	Clinical	Nurse/Midwife	KBTH	2	3	1	1	3	2	6	40	3	0	0	5	2	6	6	0	0	6	4	6	0	2	2	5	2	0	0	6	6	1	3	6	0	27	2	39	3	1	3	0
KK184	39	1	2	2	5	0	Clinical	Nurse/Midwife	KBTH	2	4	1	1	0	1	12	48	4	0	1	5	5	6	6	5	5	6	6	6	6	6	1	6	5	6	6	1	2	0	6	6	6	50	29	28	3	3	1	1
KK79	47	0	1	3	5	0	Clinical	Nurse/Midwife	KBTH	2	5	1	1	0	1	12	48	4	0	1	6	5	6	5	6	6	5	5	5	6	5	0	6	5	5	6	5	6	5	5	5	5	50	27	36	3	3	2	0
KK90	27	1	2	3	5	0	Clinical	Nurse/Midwife	KBTH	2	3	1	1	2	2	6	40	3	0	0	4	6	6	6	5	5	0	5	1	5	5	2	4	5	6	5	0	1	1	5	1	4	45	25	12	3	3	1	1
KK221	34	1	1	2	5	1	Clinical	Nurse/Midwife	KBTH	1	6	1	1	3	2	9	40	1	1	0	2	6	6	4	0	2	6	6	6	0	3	1	5	4	0	6	3	4	5	6	1	2	43	5	30	3	1	1	0
KK191	37	1	3	3	5	0	Clinical	Nurse/Midwife	KBTH	3	5	1	1	1	1	12	48	4	0	1	2	5	6	6	4	6	6	5	6	4	6	5	1	6	3	5	5	5	6	0	5	1	36	18	44	3	3	3	0
KK149	28	1	2	4	6	1	Clinical	Nurse/Midwife	KBTH	3	6	1	1	2	1	12	48	4	0	1	6	6	6	6	1	1	6	6	5	1	6	2	5	6	0	5	5	3	1	3	3	2	44	10	31	3	2	1	0
KK151	30	0	4	3	5	1	Clinical	Nurse/Midwife	KBTH	3	3	1	1	4	1	12	48	4	0	1	6	6	6	6	0	3	5	6	5	0	6	6	6	6	0	3	6	6	6	5	6	1	47	7	46	3	1	3	0
KK161	34	0	1	2	5	0	Clinical	Nurse/Midwife	KBTH	1	5	1	1	2	2	9	40	1	1	0	5	5	6	6	3	5	5	0	3	3	3	2	6	6	4	4	4	3	5	5	3	6	42	19	31	3	3	1	1
KK223	35	1	2	2	5	1	Clinical	Nurse/Midwife	KBTH	2	3	1	1	3	2	6	40	3	0	0	5	2	6	6	0	0	6	4	6	0	2	2	5	2	0	0	6	6	1	3	6	0	27	2	39	3	1	3	0
KK139	39	1	2	2	5	0	Clinical	Nurse/Midwife	KBTH	2	4	1	1	0	1	12	48	4	0	1	5	5	6	6	5	5	6	6	6	6	6	1	6	5	6	6	1	2	0	6	6	6	50	29	28	3	3	1	1
KK192	47	0	1	3	5	0	Clinical	Nurse/Midwife	KBTH	2	5	1	1	0	1	12	48	4	0	1	6	5	6	5	6	6	5	5	5	6	5	0	6	5	5	6	5	6	5	5	5	5	50	27	36	3	3	2	0
KK143	39	1	2	2	5	0	Clinical	Nurse/Midwife	KBTH	2	4	1	1	0	1	12	48	4	0	1	5	5	6	6	5	5	6	6	6	6	6	1	6	5	6	6	1	2	0	6	6	6	50	29	28	3	3	1	1
KK171	27	1	2	3	5	0	Clinical	Nurse/Midwife	KBTH	2	3	1	1	2	2	6	40	3	0	0	4	6	6	6	5	5	0	5	1	5	5	2	4	5	6	5	0	1	1	5	1	4	45	25	12	3	3	1	1
KK140	34	1	1	2	5	1	Clinical	Nurse/Midwife	KBTH	1	6	1	1	3	2	9	40	1	1	0	2	6	6	4	0	2	6	6	6	0	3	1	5	4	0	6	3	4	5	6	1	2	43	5	30	3	1	1	0
KK137	37	1	3	3	5	0	Clinical	Nurse/Midwife	KBTH	3	5	1	1	1	1	12	48	4	0	1	2	5	6	6	4	6	6	5	6	4	6	5	1	6	3	5	5	5	6	0	5	1	36	18	44	3	3	3	0
KK156	28	1	2	4	6	1	Clinical	Nurse/Midwife	KBTH	3	6	1	1	2	1	12	48	4	0	1	6	6	6	6	1	1	6	6	5	1	6	2	5	6	0	5	5	3	1	3	3	2	44	10	31	3	2	1	0
KK201	30	0	4	3	5	1	Clinical	Nurse/Midwife	KBTH	3	3	1	1	4	1	12	48	4	0	1	6	6	6	6	0	3	5	6	5	0	6	6	6	6	0	3	6	6	6	5	6	1	47	7	46	3	1	3	0
KK154	34	0	1	2	5	0	Clinical	Nurse/Midwife	KBTH	1	5	1	1	2	2	9	40	1	1	0	5	5	6	6	3	5	5	0	3	3	3	2	6	6	4	4	4	3	5	5	3	6	42	19	31	3	3	1	1
KK057	35	1	2	2	5	1	Clinical	Nurse/Midwife	KBTH	2	3	1	1	3	2	6	40	3	0	0	5	2	6	6	0	0	6	4	6	0	2	2	5	2	0	0	6	6	1	3	6	0	27	2	39	3	1	3	0
KK49	39	1	2	2	5	0	Clinical	Nurse/Midwife	KBTH	2	4	1	1	0	1	12	48	4	0	1	5	5	6	6	5	5	6	6	6	6	6	1	6	5	6	6	1	2	0	6	6	6	50	29	28	3	3	1	1
KK39	47	0	1	3	5	0	Clinical	Nurse/Midwife	KBTH	2	5	1	1	0	1	12	48	4	0	1	6	5	6	5	6	6	5	5	5	6	5	0	6	5	5	6	5	6	5	5	5	5	50	27	36	3	3	2	0
PC016	27	1	2	3	5	0	Clinical	Nurse/Midwife	KBTH	2	3	1	1	2	2	6	40	3	0	0	4	6	6	6	5	5	0	5	1	5	5	2	4	5	6	5	0	1	1	5	1	4	45	25	12	3	3	1	1
KK77	34	1	1	2	5	1	Clinical	Nurse/Midwife	KBTH	1	6	1	1	3	2	9	40	1	1	0	2	6	6	4	0	2	6	6	6	0	3	1	5	4	0	6	3	4	5	6	1	2	43	5	30	3	1	1	0
KK21	37	1	3	3	5	0	Clinical	Nurse/Midwife	KBTH	3	5	1	1	1	1	12	48	4	0	1	2	5	6	6	4	6	6	5	6	4	6	5	1	6	3	5	5	5	6	0	5	1	36	18	44	3	3	3	1
KK042	28	1	2	4	6	1	Clinical	Nurse/Midwife	KBTH	3	6	1	1	2	1	12	48	4	0	1	6	6	6	6	1	1	6	6	5	1	6	2	5	6	0	5	5	3	1	3	3	2	44	10	31	3	2	1	0
KK23	30	0	4	3	5	1	Clinical	Nurse/Midwife	KBTH	3	3	1	1	4	1	12	48	4	0	1	6	6	6	6	0	3	5	6	5	0	6	6	6	6	0	3	6	6	6	5	6	1	47	7	46	3	1	3	0
KK0350	34	0	1	2	5	0	Clinical	Nurse/Midwife	KBTH	1	5	1	1	2	2	9	40	1	1	0	5	5	6	6	3	5	5	0	3	3	3	2	6	6	4	4	4	3	5	5	3	6	42	19	31	3	3	1	1
KK47	35	1	2	2	5	1	Clinical	Nurse/Midwife	KBTH	2	3	1	1	3	2	6	40	3	0	0	5	2	6	6	0	0	6	4	6	0	2	2	5	2	0	0	6	6	1	3	6	0	27	2	39	3	1	3	0
KK83	39	1	2	2	5	0	Clinical	Nurse/Midwife	KBTH	2	4	1	1	0	1	12	48	4	0	1	5	5	6	6	5	5	6	6	6	6	6	1	6	5	6	6	1	2	0	6	6	6	50	29	28	3	3	1	1
KK88	47	0	1	3	5	0	Clinical	Nurse/Midwife	KBTH	2	5	1	1	0	1	12	48	4	0	1	6	5	6	5	6	6	5	5	5	6	5	0	6	5	5	6	5	6	5	5	5	5	50	27	36	3	3	2	0
KK145	27	1	2	3	5	0	Clinical	Nurse/Midwife	KBTH	2	3	1	1	2	2	6	40	3	0	0	4	6	6	6	5	5	0	5	1	5	5	2	4	5	6	5	0	1	1	5	1	4	45	25	12	3	3	1	1
KK190	34	1	1	2	5	1	Clinical	Nurse/Midwife	KBTH	1	6	1	1	3	2	9	40	1	1	0	2	6	6	4	0	2	6	6	6	0	3	1	5	4	0	6	3	4	5	6	1	2	43	5	30	3	1	1	0
KK193	37	1	3	3	5	0	Clinical	Nurse/Midwife	KBTH	3	5	1	1	1	1	12	48	4	0	1	2	5	6	6	4	6	6	5	6	4	6	5	1	6	3	5	5	5	6	0	5	1	36	18	44	3	3	3	0
KK148	28	1	2	4	6	1	Clinical	Nurse/Midwife	KBTH	3	6	1	1	2	1	12	48	4	0	1	6	6	6	6	1	1	6	6	5	1	6	2	5	6	0	5	5	3	1	3	3	2	44	10	31	3	2	1	1
KK173	30	0	4	3	5	1	Clinical	Nurse/Midwife	KBTH	3	3	1	1	4	1	12	48	4	0	1	6	6	6	6	0	3	5	6	5	0	6	6	6	6	0	3	6	6	6	5	6	1	47	7	46	3	1	3	0
KK202	34	0	1	2	5	0	Clinical	Nurse/Midwife	KBTH	1	5	1	1	2	2	9	40	1	1	0	5	5	6	6	3	5	5	0	3	3	3	2	6	6	4	4	4	3	5	5	3	6	42	19	31	3	3	1	1
KK205	35	1	2	2	5	1	Clinical	Nurse/Midwife	KBTH	2	3	1	1	3	2	6	40	3	0	0	5	2	6	6	0	0	6	4	6	0	2	2	5	2	0	0	6	6	1	3	6	0	27	2	39	3	1	3	0
KK146	39	1	2	2	5	0	Clinical	Nurse/Midwife	KBTH	2	4	1	1	0	1	12	48	4	0	1	5	5	6	6	5	5	6	6	6	6	6	1	6	5	6	6	1	2	0	6	6	6	50	29	28	3	3	1	1
KK202	47	0	1	3	5	0	Clinical	Nurse/Midwife	KBTH	2	5	1	1	0	1	12	48	4	0	1	6	5	6	5	6	6	5	5	5	6	5	0	6	5	5	6	5	6	5	5	5	5	50	27	36	3	3	2	0
KK186	39	1	2	2	5	0	Clinical	Nurse/Midwife	KBTH	2	4	1	1	0	1	12	48	4	0	1	5	5	6	6	5	5	6	6	6	6	6	1	6	5	6	6	1	2	0	6	6	6	50	29	28	3	3	1	1
KK206	33	1	2	5	5	0	Clinical	Doctor/Prescriber	KBTH	3	5	1	1	1	1	12	48	4	0	1	4	6	6	6	5	5	0	5	1	5	5	2	4	5	6	5	0	1	1	5	1	4	45	25	12	3	3	1	1
KK164	42	0	2	6	6	0	Clinical	Doctor/Prescriber	KBTH	3	8	1	1	4	2	9	40	1	1	0	4	4	5	4	6	5	1	6	0	6	5	1	5	6	5	5	2	0	1	6	1	5	46	27	10	3	3	1	1
KK141	33	1	2	4	5	1	Clinical	Doctor/Prescriber	KBTH	1	5	0	1	1	1	12	48	4	0	1	4	6	6	6	5	5	0	5	1	5	5	2	4	5	6	5	0	1	1	5	1	4	45	25	12	3	3	1	1
KK86	33	1	2	5	5	0	Clinical	Doctor/Prescriber	KBTH	3	5	1	1	1	1	12	48	4	0	1	4	6	6	6	5	5	0	5	1	5	5	2	4	5	6	5	0	1	1	5	1	4	45	25	12	3	3	1	1
KK215	42	0	2	6	6	0	Clinical	Doctor/Prescriber	KBTH	3	8	1	1	4	2	9	40	1	1	0	4	4	5	4	6	5	1	6	0	6	5	1	5	6	5	5	2	0	1	6	1	5	46	27	10	3	3	1	1
KK210	33	1	2	4	5	1	Clinical	Doctor/Prescriber	KBTH	1	5	0	1	1	1	12	48	4	0	1	4	6	6	6	5	5	0	5	1	5	5	2	4	5	6	5	0	1	1	5	1	4	45	25	12	3	3	1	1
KK217	33	1	2	5	5	0	Clinical	Doctor/Prescriber	KBTH	3	5	1	1	1	1	12	48	4	0	1	4	6	6	6	5	5	0	5	1	5	5	2	4	5	6	5	0	1	1	5	1	4	45	25	12	3	3	1	1
KK134	33	1	2	5	5	0	Clinical	Doctor/Prescriber	KBTH	3	5	1	1	1	1	12	48	4	0	1	4	6	6	6	5	5	0	5	1	5	5	2	4	5	6	5	0	1	1	5	1	4	45	25	12	3	3	1	1
KK222	42	0	2	6	6	0	Clinical	Doctor/Prescriber	KBTH	3	8	1	1	4	2	9	40	1	1	0	4	4	5	4	6	5	1	6	0	6	5	1	5	6	5	5	2	0	1	6	1	5	46	27	10	3	3	1	1
KK170	33	1	2	4	5	1	Clinical	Doctor/Prescriber	KBTH	1	5	0	1	1	1	12	48	4	0	1	4	6	6	6	5	5	0	5	1	5	5	2	4	5	6	5	0	1	1	5	1	4	45	25	12	3	3	1	1
KK169	33	1	2	5	5	0	Clinical	Doctor/Prescriber	KBTH	3	5	1	1	1	1	12	48	4	0	1	4	6	6	6	5	5	0	5	1	5	5	2	4	5	6	5	0	1	1	5	1	4	45	25	12	3	3	1	1
KK91	42	0	2	6	6	0	Clinical	Doctor/Prescriber	KBTH	3	8	1	1	4	2	9	40	1	1	0	4	4	5	4	6	5	1	6	0	6	5	1	5	6	5	5	2	0	1	6	1	5	46	27	10	3	3	1	1
KK340	33	1	2	4	5	1	Clinical	Doctor/Prescriber	KBTH	1	5	0	1	1	1	12	48	4	0	1	4	6	6	6	5	5	0	5	1	5	5	2	4	5	6	5	0	1	1	5	1	4	45	25	12	3	3	1	1
KK142	33	1	2	5	5	0	Clinical	Doctor/Prescriber	KBTH	3	5	1	1	1	1	12	48	4	0	1	4	6	6	6	5	5	0	5	1	5	5	2	4	5	6	5	0	1	1	5	1	4	45	25	12	3	3	1	1
KK203	33	1	2	5	5	0	Clinical	Doctor/Prescriber	KBTH	3	5	1	1	1	1	12	48	4	0	1	4	6	6	6	5	5	0	5	1	5	5	2	4	5	6	5	0	1	1	5	1	4	45	25	12	3	3	1	1
KK231	42	0	2	6	6	0	Clinical	Doctor/Prescriber	KBTH	3	8	1	1	4	2	9	40	1	1	0	4	4	5	4	6	5	1	6	0	6	5	1	5	6	5	5	2	0	1	6	1	5	46	27	10	3	3	1	1
KK153	33	1	2	4	5	1	Clinical	Doctor/Prescriber	KBTH	1	5	0	1	1	1	12	48	4	0	1	4	6	6	6	5	5	0	5	1	5	5	2	4	5	6	5	0	1	1	5	1	4	45	25	12	3	3	1	1
KK184	33	1	2	5	5	0	Clinical	Doctor/Prescriber	KBTH	3	5	1	1	1	1	12	48	4	0	1	4	6	6	6	5	5	0	5	1	5	5	2	4	5	6	5	0	1	1	5	1	4	45	25	12	3	3	1	1
KK79	42	0	2	6	6	0	Clinical	Doctor/Prescriber	KBTH	3	8	1	1	4	2	9	40	1	1	0	4	4	5	4	6	5	1	6	0	6	5	1	5	6	5	5	2	0	1	6	1	5	46	27	10	3	3	1	1
KK90	33	1	2	4	5	1	Clinical	Doctor/Prescriber	KBTH	1	5	0	1	1	1	12	48	4	0	1	4	6	6	6	5	5	0	5	1	5	5	2	4	5	6	5	0	1	1	5	1	4	45	25	12	3	3	1	1
KK221	33	1	2	5	5	0	Clinical	Doctor/Prescriber	KBTH	3	5	1	1	1	1	12	48	4	0	1	4	6	6	6	5	5	0	5	1	5	5	2	4	5	6	5	0	1	1	5	1	4	45	25	12	3	3	1	1
KK149	29	1	2	2	4	0	Clinical	Pharmacy staff	KBTH	3	6	1	1	2	1	12	48	4	0	1	6	6	6	6	1	1	6	6	5	1	6	2	5	6	0	5	5	3	1	3	3	2	44	10	31	3	2	1	0
KK151	32	0	4	3	5	1	Clinical	Pharmacy staff	KBTH	3	3	1	1	4	1	12	48	4	0	1	6	6	6	6	0	3	5	6	5	0	6	6	6	6	0	3	6	6	6	5	6	1	47	7	46	3	1	3	0
KK161	31	1	2	2	4	0	Clinical	Pharmacy staff	KBTH	3	6	1	1	2	1	12	48	4	0	1	6	6	6	6	1	1	6	6	5	1	6	2	5	6	0	5	5	3	1	3	3	2	44	10	31	3	2	1	0
KK223	36	0	4	3	5	1	Clinical	Pharmacy staff	KBTH	3	3	1	1	4	1	12	48	4	0	1	6	6	6	6	0	3	5	6	5	0	6	6	6	6	0	3	6	6	6	5	6	1	47	7	46	3	1	3	0
KK194	28	1	2	2	4	0	Clinical	Pharmacy staff	KBTH	3	6	1	1	2	1	12	48	4	0	1	6	6	6	6	1	1	6	6	5	1	6	2	5	6	0	5	5	3	1	3	3	2	44	10	31	3	2	1	0
KK139	33	0	4	3	5	1	Clinical	Pharmacy staff	KBTH	3	3	1	1	4	1	12	48	4	0	1	6	6	6	6	0	3	5	6	5	0	6	6	6	6	0	3	6	6	6	5	6	1	47	7	46	3	1	3	0
KK143	36	0	1	3	5	0	Clinical	Laboratory staff	KBTH	1	5	1	1	2	2	9	40	1	1	0	5	5	6	6	3	5	5	0	3	3	3	2	6	6	4	4	4	3	5	5	3	6	42	19	31	3	3	1	1
KK171	29	0	1	3	5	0	Clinical	Laboratory staff	KBTH	1	5	1	1	2	2	9	40	1	1	0	5	5	6	6	3	5	5	0	3	3	3	2	6	6	4	4	4	3	5	5	3	6	42	19	31	3	3	1	1
KK140	38	1	2	4	6	0	Clinical	Laboratory staff	KBTH	3	6	1	1	2	1	12	48	4	0	1	6	6	6	6	1	1	6	6	5	1	6	2	5	6	0	5	5	3	1	3	3	2	44	10	31	3	2	1	1
KK137	33	0	1	3	5	0	Clinical	Laboratory staff	KBTH	1	5	1	1	2	2	9	40	1	1	0	5	5	6	6	3	5	5	0	3	3	3	2	6	6	4	4	4	3	5	5	3	6	42	19	31	3	3	1	1
KK156	38	1	2	4	6	0	Clinical	Laboratory staff	KBTH	3	6	1	1	2	1	12	48	4	0	1	6	6	6	6	1	1	6	6	5	1	6	2	5	6	0	5	5	3	1	3	3	2	44	10	31	3	2	1	0
KK154	30	0	4	3	5	1	Clinical	Others	KBTH	3	3	1	1	4	1	12	48	4	0	1	6	6	6	6	0	3	5	6	5	0	6	6	6	6	0	3	6	6	6	5	6	1	47	7	46	3	1	3	0
KK159	38	0	1	3	5	0	Clinical	Others	KBTH	1	5	1	1	2	2	9	40	1	1	0	5	5	6	6	3	5	5	0	3	3	3	2	6	6	4	4	4	3	5	5	3	6	42	19	31	3	3	1	1
KK185	42	1	2	4	6	0	Clinical	Others	KBTH	3	6	1	1	2	1	12	48	4	0	1	6	6	6	6	1	1	6	6	5	1	6	2	5	6	0	5	5	3	1	3	3	2	44	10	31	3	2	1	1
KK167	33	0	4	3	5	1	Clinical	Others	KBTH	3	3	1	1	4	1	12	48	4	0	1	6	6	6	6	0	3	5	6	5	0	6	6	6	6	0	3	6	6	6	5	6	1	47	7	46	3	1	3	0
KK214	38	0	1	3	5	0	Clinical	Others	KBTH	1	5	1	1	2	2	9	40	1	1	0	5	5	6	6	3	5	5	0	3	3	3	2	6	6	4	4	4	3	5	5	3	6	42	19	31	3	3	1	1
KK218	44	1	2	4	6	0	Clinical	Others	KBTH	3	6	1	1	2	1	12	48	4	0	1	6	6	6	6	1	1	6	6	5	1	6	2	5	6	0	5	5	3	1	3	3	2	44	10	31	3	2	1	0
KK10263	36	0	4	3	5	1	Clinical	Others	KBTH	3	3	1	1	4	1	12	48	4	0	1	6	6	6	6	0	3	5	6	5	0	6	6	6	6	0	3	6	6	6	5	6	1	47	7	46	3	1	3	0
KK10200	33	0	1	3	5	0	Clinical	Others	KBTH	1	5	1	1	2	2	9	40	1	1	0	5	5	6	6	3	5	5	0	3	3	3	2	6	6	4	4	4	3	5	5	3	6	42	19	31	3	3	1	1
KK0109	40	1	2	4	6	0	Clinical	Others	KBTH	3	6	1	1	2	1	12	48	4	0	1	6	6	6	6	1	1	6	6	5	1	6	2	5	6	0	5	5	3	1	3	3	2	44	10	31	3	2	1	1
PC062	35	1	5	3	5	1	Non-clinician	Administrative staff	WGMH	1	10	1	0	0	2	9	40	1	1	0	0	1	3	6	0	0	6	3	6	0	1	3	0	1	0	0	5	5	5	0	5	0	8	1	41	1	1	3	0
PE092	52	0	2	1	4	0	Non-clinician	LAUNDRY	WGMH	1	22	0	0	0	1	12	48	4	0	1	5	0	3	6	0	0	6	3	6	0	0	6	0	1	0	0	6	6	6	0	6	0	12	0	48	1	1	3	0
PC042	47	1	3	3	3	1	Non-clinician	Accounts staff	WGMH	2	20	0	0	0	2	9	40	1	1	0	0	0	0	6	0	0	5	0	6	0	0	5	0	5	0	0	6	6	5	0	6	0	5	0	45	1	1	3	0
KK136	56	0	2	2	4	1	Non-clinician	SOCIAL WELFARE	WGMH	1	26	0	0	0	2	6	40	3	0	0	1	1	1	5	0	0	6	1	6	0	0	6	0	1	0	0	6	6	5	0	6	0	5	0	46	1	1	3	0
PC052	49	0	3	1	2	1	Non-clinician	MORTUARY STAFF	WGMH	3	16	0	0	0	2	9	40	1	1	0	2	1	3	4	1	0	5	3	6	0	1	2	2	1	2	3	1	5	5	1	2	1	16	5	30	1	1	1	0
PC034	52	0	4	1	3	1	Non-clinician	MORTUARY STAFF	WGMH	3	26	0	0	0	1	12	48	4	0	1	1	4	3	6	0	1	0	0	6	1	0	2	0	5	0	1	6	6	6	0	5	0	15	1	37	1	1	2	0
PC060	55	0	3	2	5	1	Non-clinician	SUPPLY OFFICER	WGMH	1	24	0	0	0	2	9	40	1	1	0	4	0	0	6	0	0	6	1	6	0	1	5	3	1	0	1	5	6	5	1	6	2	11	3	45	1	1	3	0
KK112	48	0	2	2	5	1	Non-clinician	Administrative staff	WGMH	1	22	0	0	0	1	12	48	4	0	1	0	0	1	1	0	0	6	1	0	0	1	1	0	1	0	0	6	6	1	0	1	0	3	1	22	1	1	1	0
PC045	46	1	2	2	4	1	Non-clinician	Cook	WGMH	1	17	0	0	0	2	9	40	1	1	0	1	2	1	1	2	1	1	1	1	2	2	2	1	1	1	1	2	2	1	0	3	2	9	9	13	1	2	1	0
PC056	50	0	1	2	6	1	Non-clinician	LAUNDRY	WGMH	1	24	1	0	0	1	12	48	4	0	1	0	6	1	6	0	0	0	0	0	0	0	6	1	1	2	2	2	1	1	1	2	2	12	4	18	1	1	1	0
KK172	54	0	3	1	3	1	Non-clinician	ORDERLY	WGMH	3	22	0	0	0	2	6	40	3	0	0	0	1	3	6	0	1	6	0	6	0	1	6	0	2	0	0	6	6	6	0	6	0	7	1	48	1	1	3	0
KK132	53	1	2	2	3	1	Non-clinician	ORDERLY	WGMH	1	26	0	0	0	1	12	48	4	0	1	1	0	0	0	0	0	1	0	0	0	0	1	0	1	0	0	6	3	0	0	6	0	2	0	17	1	1	1	0
PE110	50	0	2	2	3	1	Non-clinician	ORDERLY	WGMH	2	23	0	0	0	2	6	40	3	0	0	4	1	1	0	0	1	6	1	6	0	0	6	0	0	1	0	5	6	0	0	5	0	8	1	34	1	1	2	0
KK126	35	1	2	2	5	1	Non-clinician	Accounts staff	WGMH	1	3	0	0	0	2	9	40	1	1	0	3	3	2	3	0	0	6	1	6	0	0	6	0	1	0	1	6	6	6	0	6	5	11	5	45	1	1	3	0
PE116	55	0	2	2	5	1	Non-clinician	Cook	WGMH	1	26	0	0	0	1	12	48	4	0	1	1	1	3	5	1	0	3	5	5	1	1	3	1	2	0	3	5	5	4	0	3	1	16	4	33	1	1	2	0
KK32	41	1	2	2	3	1	Non-clinician	ORDERLY	WGMH	3	7	0	1	1	2	9	40	1	1	0	0	0	5	6	0	0	6	5	6	0	0	1	0	1	0	0	6	5	6	0	6	1	11	1	42	1	1	3	0
KK106	38	0	2	2	2	1	Non-clinician	ORDERLY	WGMH	1	12	0	0	0	1	12	48	4	0	1	0	5	3	5	0	0	5	0	5	0	0	6	0	0	0	0	6	6	6	0	5	0	8	0	44	1	1	3	0
PC036	46	1	2	1	2	1	Non-clinician	ORDERLY	WGMH	2	22	0	0	2	2	9	40	1	1	0	1	1	4	6	0	0	6	1	6	0	0	6	0	1	0	0	6	6	1	0	6	0	8	0	43	1	1	3	0
PE043	40	0	2	2	3	1	Non-clinician	ORDERLY	WGMH	3	20	0	0	0	1	12	48	4	0	1	1	1	4	6	0	0	6	1	6	0	0	6	0	1	0	0	6	6	1	0	6	0	8	0	43	1	1	3	0
KK266	45	1	2	1	5	1	Non-clinician	Administrative staff	WGMH	1	14	0	0	0	2	9	40	1	1	0	3	1	0	6	0	1	6	1	1	0	0	6	2	1	0	0	5	6	5	1	6	5	10	5	41	1	1	3	0
KK115	50	1	2	2	5	1	Non-clinician	Administrative staff	WGMH	1	21	1	0	0	2	6	40	3	0	0	1	1	3	6	0	3	6	5	6	0	0	5	0	0	0	1	5	6	5	0	6	1	14	1	45	1	1	3	0
PC036	43	1	2	2	6	1	Non-clinician	HUMAN RESOURCE	WGMH	1	5	0	0	4	2	70	40	1	1	1	0	1	1	5	0	1	6	1	6	0	1	6	1	0	0	0	5	4	4	1	6	2	6	3	42	1	1	3	0
KK125	24	1	1	2	2	1	Non-clinician	ORDERLY	WGMH	2	2	0	1	1	2	65	40	1	1	1	0	1	1	5	0	1	6	1	6	0	1	6	1	0	0	0	5	4	4	1	6	2	6	3	42	1	1	3	0
PC027	35	1	2	1	4	1	Non-clinician	ORDERLY	WGMH	1	12	0	0	0	2	40	40	1	1	1	0	1	1	5	0	1	6	1	6	0	1	6	1	0	0	0	5	4	4	1	6	2	6	3	42	1	1	3	0
PC043	44	0	2	1	4	1	Non-clinician	SECURITY	WGMH	1	13	0	0	0	2	120	40	1	1	1	0	1	1	5	0	1	6	1	6	0	1	6	1	0	0	0	5	4	4	1	6	2	6	3	42	1	1	3	0
PC033	47	1	1	1	4	1	Non-clinician	SECRETARY	WGMH	1	18	0	0	0	2	6	40	1	1	1	0	1	1	5	0	1	6	1	6	0	1	6	1	0	0	0	5	4	4	1	6	2	6	3	42	1	1	3	0
PE117	37	1	2	2	5	1	Non-clinician	SECRETARY	WGMH	1	13	0	0	0	2	40	40	1	1	1	0	1	1	5	0	1	6	1	6	0	1	6	1	0	0	0	5	4	4	1	6	2	6	3	42	1	1	3	0
KK104	30	1	3	2	4	1	Non-clinician	Records/biostatisticians	WGMH	3	9	0	0	0	2	50	40	1	1	1	0	1	1	5	0	1	6	1	6	0	1	6	1	0	0	0	5	4	4	1	6	2	6	3	42	1	1	3	0
PC039	43	0	2	2	5	1	Non-clinician	Records/biostatisticians	WGMH	1	20	0	0	0	2	122	40	1	1	1	0	1	1	5	0	1	6	1	6	0	1	6	1	0	0	0	5	4	4	1	6	2	6	3	42	1	1	3	0
PC064	33	1	3	3	5	1	Non-clinician	Records/biostatisticians	WGMH	1	12	0	0	0	2	140	40	1	1	1	0	1	1	5	0	1	6	1	6	0	1	6	1	0	0	0	5	4	4	1	6	2	6	3	42	1	1	3	0
KK113	49	0	3	3	5	0	Non-clinician	Records/biostatisticians	WGMH	2	24	0	0	0	2	22	40	1	1	1	0	1	1	5	0	1	6	1	6	0	1	6	1	0	0	0	5	4	4	1	6	2	6	3	42	1	1	3	0
PC048	30	0	2	2	5	1	Non-clinician	Records/biostatisticians	WGMH	3	11	0	0	0	2	70	40	1	1	1	0	1	1	5	0	1	6	1	6	0	1	6	1	0	0	0	5	4	4	1	6	2	6	3	42	1	1	3	0
PC058	26	1	2	3	4	0	Non-clinician	Records/biostatisticians	WGMH	1	4	0	0	0	2	65	40	1	1	1	0	1	1	5	0	1	6	1	6	0	1	6	1	0	0	0	5	4	4	1	6	2	6	3	42	1	1	3	0
PE119	30	1	2	1	2	1	Non-clinician	ORDERLY	WGMH	1	3	0	0	0	1	12	48	4	0	1	1	1	4	6	0	0	6	1	6	0	0	6	0	1	0	0	6	6	1	0	6	0	8	0	43	1	1	3	0
KK13	48	0	2	2	5	1	Clinical	Nurse/Midwife	WGMH	1	22	0	0	0	1	12	48	4	0	1	0	0	1	1	0	0	6	1	0	0	1	1	0	1	0	0	6	6	1	0	1	0	3	1	22	1	1	1	0
KK25	35	1	5	3	5	1	Clinical	Nurse/Midwife	WGMH	1	10	1	0	0	2	9	40	1	1	0	0	1	3	6	0	0	6	3	6	0	1	3	0	1	0	0	5	5	5	0	5	0	8	1	41	1	1	3	0
KK92	52	0	2	4	6	0	Clinical	Nurse/Midwife	WGMH	1	22	0	0	0	1	12	48	4	0	1	5	0	3	6	0	0	6	3	6	0	0	6	0	1	0	0	6	6	6	0	6	0	12	0	48	1	1	3	0
KK10	47	1	3	3	5	1	Clinical	Nurse/Midwife	WGMH	2	20	0	0	0	2	9	40	1	1	0	0	0	0	6	0	0	5	0	6	0	0	5	0	5	0	0	6	6	5	0	6	0	5	0	45	1	1	3	0
KK11	56	0	2	3	5	1	Clinical	Nurse/Midwife	WGMH	1	26	0	0	0	2	6	40	3	0	0	1	1	1	5	0	0	6	1	6	0	0	6	0	1	0	0	6	6	5	0	6	0	5	0	46	1	1	3	0
KK057	49	0	3	4	6	1	Clinical	Nurse/Midwife	WGMH	1	16	0	0	0	2	9	40	1	1	0	2	1	3	4	1	0	5	3	6	0	1	2	2	1	2	3	1	5	5	1	2	1	16	5	30	1	1	1	0
KK44	52	0	4	3	5	1	Clinical	Nurse/Midwife	WGMH	1	26	0	0	0	1	12	48	4	0	1	1	4	3	6	0	1	0	0	6	1	0	2	0	5	0	1	6	6	6	0	5	0	15	1	37	1	1	2	0
KK49	55	0	3	2	5	1	Clinical	Nurse/Midwife	WGMH	1	24	0	0	0	2	9	40	1	1	0	4	0	0	6	0	0	6	1	6	0	1	5	3	1	0	1	5	6	5	1	6	2	11	3	45	1	1	3	0
KK39	48	0	2	2	5	1	Clinical	Nurse/Midwife	WGMH	1	22	0	0	0	1	12	48	4	0	1	0	0	1	1	0	0	6	1	0	0	1	1	0	1	0	0	6	6	1	0	1	0	3	1	22	1	1	1	0
PC016	46	1	2	2	5	1	Clinical	Nurse/Midwife	WGMH	1	17	0	0	0	2	9	40	1	1	0	1	2	1	1	2	1	1	1	1	2	2	2	1	1	1	1	2	2	1	0	3	2	9	9	13	1	2	1	0
KK77	50	0	1	2	5	1	Clinical	Nurse/Midwife	WGMH	1	24	1	0	0	1	12	48	4	0	1	0	6	1	6	0	0	0	0	0	0	0	6	1	1	2	2	2	1	1	1	2	2	12	4	18	1	1	1	0
KK21	54	0	3	3	5	1	Clinical	Nurse/Midwife	WGMH	1	22	0	0	0	2	6	40	3	0	0	0	1	3	6	0	1	6	0	6	0	1	6	0	2	0	0	6	6	6	0	6	0	7	1	48	1	1	3	0
KK042	53	1	2	2	5	0	Clinical	Nurse/Midwife	WGMH	1	26	0	0	0	1	12	48	4	0	1	1	0	0	0	0	0	1	0	0	0	0	1	0	1	0	0	6	3	0	0	6	0	2	0	17	1	1	1	0
KK23	50	0	2	3	5	0	Clinical	Nurse/Midwife	WGMH	2	23	0	0	0	2	6	40	3	0	0	4	1	1	0	0	1	6	1	6	0	0	6	0	0	1	0	5	6	0	0	5	0	8	1	34	1	1	2	0
KK0350	35	1	2	3	5	1	Clinical	Nurse/Midwife	WGMH	1	3	0	0	0	2	9	40	1	1	0	3	3	2	3	0	0	6	1	6	0	0	6	0	1	0	1	6	6	6	0	6	5	11	5	45	1	1	3	0
KK47	55	0	2	3	5	0	Clinical	Nurse/Midwife	WGMH	1	26	0	0	0	1	12	48	4	0	1	1	1	3	5	1	0	3	5	5	1	1	3	1	2	0	3	5	5	4	0	3	1	16	4	33	1	1	2	0
KK93	41	1	2	2	5	1	Clinical	Nurse/Midwife	WGMH	3	7	0	1	1	2	9	40	1	1	0	0	0	5	6	0	0	6	5	6	0	0	1	0	1	0	0	6	5	6	0	6	1	11	1	42	1	1	3	0
KK83	38	0	2	2	5	1	Clinical	Nurse/Midwife	WGMH	2	12	0	0	0	1	12	48	4	0	1	0	5	3	5	0	0	5	0	5	0	0	6	0	0	0	0	6	6	6	0	5	0	8	0	44	1	1	3	0
KK88	46	1	2	2	5	0	Clinical	Nurse/Midwife	WGMH	2	22	0	0	2	2	9	40	1	1	0	1	1	4	6	0	0	6	1	6	0	0	6	0	1	0	0	6	6	1	0	6	0	8	0	43	1	1	3	0
KK145	35	1	5	3	5	1	Clinical	Nurse/Midwife	WGMH	1	10	1	0	0	2	9	40	1	1	0	0	1	3	6	0	0	6	3	6	0	1	3	0	1	0	0	5	5	5	0	5	0	8	1	41	1	1	3	0
KK193	52	0	2	4	6	0	Clinical	Nurse/Midwife	WGMH	1	22	0	0	0	1	12	48	4	0	1	5	0	3	6	0	0	6	3	6	0	0	6	0	1	0	0	6	6	6	0	6	0	12	0	48	1	1	3	0
KK148	47	1	3	3	5	1	Clinical	Nurse/Midwife	WGMH	2	20	0	0	0	2	9	40	1	1	0	0	0	0	6	0	0	5	0	6	0	0	5	0	5	0	0	6	6	5	0	6	0	5	0	45	1	1	3	0
KK173	56	0	2	3	5	1	Clinical	Nurse/Midwife	WGMH	1	26	0	0	0	2	6	40	3	0	0	1	1	1	5	0	0	6	1	6	0	0	6	0	1	0	0	6	6	5	0	6	0	5	0	46	1	1	3	0
KK205	49	0	3	4	6	1	Clinical	Nurse/Midwife	WGMH	1	16	0	0	0	2	9	40	1	1	0	2	1	3	4	1	0	5	3	6	0	1	2	2	1	2	3	1	5	5	1	2	1	16	5	30	1	1	1	0
KK95	52	0	4	3	5	1	Clinical	Nurse/Midwife	WGMH	1	26	0	0	0	1	12	48	4	0	1	1	4	3	6	0	1	0	0	6	1	0	2	0	5	0	1	6	6	6	0	5	0	15	1	37	1	1	2	0
KK146	55	0	3	2	5	1	Clinical	Nurse/Midwife	WGMH	1	24	0	0	0	2	9	40	1	1	0	4	0	0	6	0	0	6	1	6	0	1	5	3	1	0	1	5	6	5	1	6	2	11	3	45	1	1	3	0
KK202	48	0	2	2	5	1	Clinical	Nurse/Midwife	WGMH	1	22	0	0	0	1	12	48	4	0	1	0	0	1	1	0	0	6	1	0	0	1	1	0	1	0	0	6	6	1	0	1	0	3	1	22	1	1	1	0
KK186	46	1	2	2	5	1	Clinical	Nurse/Midwife	WGMH	1	17	0	0	0	2	9	40	1	1	0	1	2	1	1	2	1	1	1	1	2	2	2	1	1	1	1	2	2	1	0	3	2	9	9	13	1	2	1	0
KK182	50	0	1	2	5	1	Clinical	Nurse/Midwife	WGMH	1	24	1	0	0	1	12	48	4	0	1	0	6	1	6	0	0	0	0	0	0	0	6	1	1	2	2	2	1	1	1	2	2	12	4	18	1	1	1	0
KK206	54	0	3	3	5	1	Clinical	Nurse/Midwife	WGMH	1	22	0	0	0	2	6	40	3	0	0	0	1	3	6	0	1	6	0	6	0	1	6	0	2	0	0	6	6	6	0	6	0	7	1	48	1	1	3	0
KK164	53	1	2	2	5	0	Clinical	Nurse/Midwife	WGMH	1	26	0	0	0	1	12	48	4	0	1	1	0	0	0	0	0	1	0	0	0	0	1	0	1	0	0	6	3	0	0	6	0	2	0	17	1	1	1	0
KK141	50	0	2	3	5	0	Clinical	Nurse/Midwife	WGMH	2	23	0	0	0	2	6	40	3	0	0	4	1	1	0	0	1	6	1	6	0	0	6	0	0	1	0	5	6	0	0	5	0	8	1	34	1	1	2	0
KK86	35	1	2	3	5	1	Clinical	Nurse/Midwife	WGMH	1	3	0	0	0	2	9	40	1	1	0	3	3	2	3	0	0	6	1	6	0	0	6	0	1	0	1	6	6	6	0	6	5	11	5	45	1	1	3	0
KK215	55	0	2	3	5	0	Clinical	Nurse/Midwife	WGMH	1	26	0	0	0	1	12	48	4	0	1	1	1	3	5	1	0	3	5	5	1	1	3	1	2	0	3	5	5	4	0	3	1	16	4	33	1	1	2	0
KK210	41	1	2	2	5	1	Clinical	Nurse/Midwife	WGMH	3	7	0	1	1	2	9	40	1	1	0	0	0	5	6	0	0	6	5	6	0	0	1	0	1	0	0	6	5	6	0	6	1	11	1	42	1	1	3	0
KK217	38	0	2	2	5	1	Clinical	Nurse/Midwife	WGMH	2	12	0	0	0	1	12	48	4	0	1	0	5	3	5	0	0	5	0	5	0	0	6	0	0	0	0	6	6	6	0	5	0	8	0	44	1	1	3	0
KK134	46	1	2	2	5	0	Clinical	Nurse/Midwife	WGMH	2	22	0	0	2	2	9	40	1	1	0	1	1	4	6	0	0	6	1	6	0	0	6	0	1	0	0	6	6	1	0	6	0	8	0	43	1	1	3	0
KK222	35	1	5	3	5	1	Clinical	Nurse/Midwife	WGMH	1	10	1	0	0	2	9	40	1	1	0	0	1	3	6	0	0	6	3	6	0	1	3	0	1	0	0	5	5	5	0	5	0	8	1	41	1	1	3	0
KK169	52	0	2	4	6	0	Clinical	Nurse/Midwife	WGMH	1	22	0	0	0	1	12	48	4	0	1	5	0	3	6	0	0	6	3	6	0	0	6	0	1	0	0	6	6	6	0	6	0	12	0	48	1	1	3	0
KK91	47	1	3	3	5	1	Clinical	Nurse/Midwife	WGMH	2	20	0	0	0	2	9	40	1	1	0	0	0	0	6	0	0	5	0	6	0	0	5	0	5	0	0	6	6	5	0	6	0	5	0	45	1	1	3	0
KK340	56	0	2	3	5	1	Clinical	Nurse/Midwife	WGMH	1	26	0	0	0	2	6	40	3	0	0	1	1	1	5	0	0	6	1	6	0	0	6	0	1	0	0	6	6	5	0	6	0	5	0	46	1	1	3	0
KK203	49	0	3	4	6	1	Clinical	Nurse/Midwife	WGMH	1	16	0	0	0	2	9	40	1	1	0	2	1	3	4	1	0	5	3	6	0	1	2	2	1	2	3	1	5	5	1	2	1	16	5	30	1	1	1	0
KK231	52	0	4	3	5	1	Clinical	Nurse/Midwife	WGMH	1	26	0	0	0	1	12	48	4	0	1	1	4	3	6	0	1	0	0	6	1	0	2	0	5	0	1	6	6	6	0	5	0	15	1	37	1	1	2	0
KK153	55	0	3	2	5	1	Clinical	Nurse/Midwife	WGMH	1	24	0	0	0	2	9	40	1	1	0	4	0	0	6	0	0	6	1	6	0	1	5	3	1	0	1	5	6	5	1	6	2	11	3	45	1	1	3	0
KK184	48	0	2	2	5	1	Clinical	Nurse/Midwife	WGMH	1	22	0	0	0	1	12	48	4	0	1	0	0	1	1	0	0	6	1	0	0	1	1	0	1	0	0	6	6	1	0	1	0	3	1	22	1	1	1	0
KK79	46	1	2	2	5	1	Clinical	Nurse/Midwife	WGMH	1	17	0	0	0	2	9	40	1	1	0	1	2	1	1	2	1	1	1	1	2	2	2	1	1	1	1	2	2	1	0	3	2	9	9	13	1	2	1	0
KK90	50	0	1	2	5	1	Clinical	Nurse/Midwife	WGMH	1	24	1	0	0	1	12	48	4	0	1	0	6	1	6	0	0	0	0	0	0	0	6	1	1	2	2	2	1	1	1	2	2	12	4	18	1	1	1	0
KK221	54	0	3	3	5	1	Clinical	Nurse/Midwife	WGMH	1	22	0	0	0	2	6	40	3	0	0	0	1	3	6	0	1	6	0	6	0	1	6	0	2	0	0	6	6	6	0	6	0	7	1	48	1	1	3	0
KK191	53	1	2	2	5	0	Clinical	Nurse/Midwife	WGMH	1	26	0	0	0	1	12	48	4	0	1	1	0	0	0	0	0	1	0	0	0	0	1	0	1	0	0	6	3	0	0	6	0	2	0	17	1	1	1	0
KK149	50	0	2	3	5	0	Clinical	Nurse/Midwife	WGMH	2	23	0	0	0	2	6	40	3	0	0	4	1	1	0	0	1	6	1	6	0	0	6	0	0	1	0	5	6	0	0	5	0	8	1	34	1	1	2	0
KK151	35	1	2	3	5	1	Clinical	Nurse/Midwife	WGMH	1	3	0	0	0	2	9	40	1	1	0	3	3	2	3	0	0	6	1	6	0	0	6	0	1	0	1	6	6	6	0	6	5	11	5	45	1	1	3	0
KK161	55	0	2	3	5	0	Clinical	Nurse/Midwife	WGMH	1	26	0	0	0	1	12	48	4	0	1	1	1	3	5	1	0	3	5	5	1	1	3	1	2	0	3	5	5	4	0	3	1	16	4	33	1	1	2	0
KK223	41	1	2	2	5	1	Clinical	Nurse/Midwife	WGMH	3	7	0	1	1	2	9	40	1	1	0	0	0	5	6	0	0	6	5	6	0	0	1	0	1	0	0	6	5	6	0	6	1	11	1	42	1	1	3	0
KK194	38	0	2	2	5	1	Clinical	Nurse/Midwife	WGMH	2	12	0	0	0	1	12	48	4	0	1	0	5	3	5	0	0	5	0	5	0	0	6	0	0	0	0	6	6	6	0	5	0	8	0	44	1	1	3	0
KK139	46	1	2	2	5	0	Clinical	Nurse/Midwife	WGMH	2	22	0	0	2	2	9	40	1	1	0	1	1	4	6	0	0	6	1	6	0	0	6	0	1	0	0	6	6	1	0	6	0	8	0	43	1	1	3	0
KK143	55	0	2	6	6	0	Clinical	Doctor/Prescriber	WGMH	1	26	0	0	0	1	12	48	4	0	1	1	1	3	5	1	0	3	5	5	1	1	3	1	2	0	3	5	5	4	0	3	1	16	4	33	1	1	2	0
KK171	41	1	2	4	5	1	Clinical	Doctor/Prescriber	WGMH	2	7	0	1	1	2	9	40	1	1	0	0	0	5	6	0	0	6	5	6	0	0	1	0	1	0	0	6	5	6	0	6	1	11	1	42	1	1	3	0
KK140	38	0	2	4	5	1	Clinical	Doctor/Prescriber	WGMH	1	12	0	0	0	1	12	48	4	0	1	0	5	3	5	0	0	5	0	5	0	0	6	0	0	0	0	6	6	6	0	5	0	8	0	44	1	1	3	0
KK137	46	1	2	5	5	0	Clinical	Doctor/Prescriber	WGMH	3	22	0	0	2	2	9	40	1	1	0	1	1	4	6	0	0	6	1	6	0	0	6	0	1	0	0	6	6	1	0	6	0	8	0	43	1	1	3	0
KK156	55	0	2	6	6	0	Clinical	Doctor/Prescriber	WGMH	1	26	0	0	0	1	12	48	4	0	1	1	1	3	5	1	0	3	5	5	1	1	3	1	2	0	3	5	5	4	0	3	1	16	4	33	1	1	2	0
KK201	41	1	2	4	5	1	Clinical	Doctor/Prescriber	WGMH	2	7	0	1	1	2	9	40	1	1	0	0	0	5	6	0	0	6	5	6	0	0	1	0	1	0	0	6	5	6	0	6	1	11	1	42	1	1	3	0
KK154	38	0	2	4	5	1	Clinical	Doctor/Prescriber	WGMH	1	12	0	0	0	1	12	48	4	0	1	0	5	3	5	0	0	5	0	5	0	0	6	0	0	0	0	6	6	6	0	5	0	8	0	44	1	1	3	0
KK159	46	1	2	5	5	0	Clinical	Doctor/Prescriber	WGMH	3	22	0	0	2	2	9	40	1	1	0	1	1	4	6	0	0	6	1	6	0	0	6	0	1	0	0	6	6	1	0	6	0	8	0	43	1	1	3	0
KK185	55	0	2	6	6	0	Clinical	Doctor/Prescriber	WGMH	1	26	0	0	0	1	12	48	4	0	1	1	1	3	5	1	0	3	5	5	1	1	3	1	2	0	3	5	5	4	0	3	1	16	4	33	1	1	2	0
KK167	41	1	2	4	5	1	Clinical	Doctor/Prescriber	WGMH	2	7	0	1	1	2	9	40	1	1	0	0	0	5	6	0	0	6	5	6	0	0	1	0	1	0	0	6	5	6	0	6	1	11	1	42	1	1	3	0
KK214	38	0	2	4	5	1	Clinical	Doctor/Prescriber	WGMH	1	12	0	0	0	1	12	48	4	0	1	0	5	3	5	0	0	5	0	5	0	0	6	0	0	0	0	6	6	6	0	5	0	8	0	44	1	1	3	0
KK218	34	1	2	5	5	0	Clinical	Doctor/Prescriber	WGMH	3	22	0	0	2	2	9	40	1	1	0	1	1	4	6	0	0	6	1	6	0	0	6	0	1	0	0	6	6	1	0	6	0	8	0	43	1	1	3	0
KK103	55	0	2	6	6	0	Clinical	Doctor/Prescriber	WGMH	1	26	0	0	0	1	12	48	4	0	1	1	1	3	5	1	0	3	5	5	1	1	3	1	2	0	3	5	5	4	0	3	1	16	4	33	1	1	2	0
KK195	37	1	2	4	5	1	Clinical	Doctor/Prescriber	WGMH	2	7	0	1	1	2	9	40	1	1	0	0	0	5	6	0	0	6	5	6	0	0	1	0	1	0	0	6	5	6	0	6	1	11	1	42	1	1	3	0
KK204	44	0	3	3	5	1	Clinical	Pharmacy staff	WGMH	1	22	0	0	0	2	6	40	3	0	0	0	1	3	6	0	1	6	0	6	0	1	6	0	2	0	0	6	6	6	0	6	0	7	1	48	1	1	3	0
KK181	49	1	2	2	5	0	Clinical	Pharmacy staff	WGMH	1	26	0	0	0	1	12	48	4	0	1	1	0	0	0	0	0	1	0	0	0	0	1	0	1	0	0	6	3	0	0	6	0	2	0	17	1	1	1	0
KK147	52	0	2	3	5	0	Clinical	Pharmacy staff	WGMH	2	23	0	0	0	2	6	40	3	0	0	4	1	1	0	0	1	6	1	6	0	0	6	0	0	1	0	5	6	0	0	5	0	8	1	34	1	1	2	0
KK166	35	1	2	3	5	1	Clinical	Pharmacy staff	WGMH	1	3	0	0	0	2	9	40	1	1	0	3	3	2	3	0	0	6	1	6	0	0	6	0	1	0	1	6	6	6	0	6	5	11	5	45	1	1	3	0
KK107	35	1	5	3	5	1	Clinical	Laboratory staff	WGMH	1	10	1	0	0	2	9	40	1	1	0	0	1	3	6	0	0	6	3	6	0	1	3	0	1	0	0	5	5	5	0	5	0	8	1	41	1	1	3	0
KK234	52	0	2	4	6	0	Clinical	Laboratory staff	WGMH	1	22	0	0	0	1	12	48	4	0	1	5	0	3	6	0	0	6	3	6	0	0	6	0	1	0	0	6	6	6	0	6	0	12	0	48	1	1	3	0
KK220	50	0	2	3	5	0	Clinical	Others	WGMH	2	23	0	0	0	2	6	40	3	0	0	4	1	1	0	0	1	6	1	6	0	0	6	0	0	1	0	5	6	0	0	5	0	8	1	34	1	1	2	0
KK216	35	1	2	3	5	1	Clinical	Others	WGMH	1	3	0	0	0	2	9	40	1	1	0	3	3	2	3	0	0	6	1	6	0	0	6	0	1	0	1	6	6	6	0	6	5	11	5	45	1	1	3	0
KK185	55	0	2	3	5	0	Clinical	Others	WGMH	1	26	0	0	0	1	12	48	4	0	1	1	1	3	5	1	0	3	5	5	1	1	3	1	2	0	3	5	5	4	0	3	1	16	4	33	1	1	2	0
KK135	41	1	2	2	5	1	Clinical	Others	WGMH	3	7	0	1	1	2	9	40	1	1	0	0	0	5	6	0	0	6	5	6	0	0	1	0	1	0	0	6	5	6	0	6	1	11	1	42	1	1	3	0
KK119	38	0	2	2	5	1	Clinical	Others	WGMH	1	12	0	0	0	1	12	48	4	0	1	0	5	3	5	0	0	5	0	5	0	0	6	0	0	0	0	6	6	6	0	5	0	8	0	44	1	1	3	0
KK177	46	1	2	2	5	0	Clinical	Others	WGMH	2	22	0	0	2	2	9	40	1	1	0	1	1	4	6	0	0	6	1	6	0	0	6	0	1	0	0	6	6	1	0	6	0	8	0	43	1	1	3	0
KK198	35	1	5	3	5	1	Non-clinician	Administrative staff	GARH	1	10	1	0	0	2	9	40	1	1	0	0	1	3	6	0	0	6	3	6	0	1	3	0	1	0	0	5	5	5	0	5	0	8	1	41	1	1	3	0
PE059	52	0	2	1	4	0	Non-clinician	LAUNDRY	GARH	1	22	0	0	0	1	12	48	4	0	1	5	0	3	6	0	0	6	3	6	0	0	6	0	1	0	0	6	6	6	0	6	0	12	0	48	1	1	3	0
PE074	47	1	3	3	3	1	Non-clinician	Accounts staff	GARH	2	20	0	0	0	2	9	40	1	1	0	0	0	0	6	0	0	5	0	6	0	0	5	0	5	0	0	6	6	5	0	6	0	5	0	45	1	1	3	0
PC019	56	0	2	2	4	1	Non-clinician	SOCIAL WELFARE	GARH	1	26	0	0	0	2	6	40	3	0	0	1	1	1	5	0	0	6	1	6	0	0	6	0	1	0	0	6	6	5	0	6	0	5	0	46	1	1	3	0
PE095	49	0	3	1	2	1	Non-clinician	MORTUARY STAFF	GARH	3	16	0	0	0	2	9	40	1	1	0	2	1	3	4	1	0	5	3	6	0	1	2	2	1	2	3	1	5	5	1	2	1	16	5	30	1	1	1	0
PE075	52	0	4	1	3	1	Non-clinician	MORTUARY STAFF	GARH	3	26	0	0	0	1	12	48	4	0	1	1	4	3	6	0	1	0	0	6	1	0	2	0	5	0	1	6	6	6	0	5	0	15	1	37	1	1	2	0
PE066	48	0	2	2	5	1	Non-clinician	Administrative staff	GARH	1	22	0	0	0	1	12	48	4	0	1	0	0	1	1	0	0	6	1	0	0	1	1	0	1	0	0	6	6	1	0	1	0	3	1	22	1	1	1	0
PE093	46	1	2	2	4	1	Non-clinician	Cook	GARH	1	17	0	0	0	2	9	40	1	1	0	1	2	1	1	2	1	1	1	1	2	2	2	1	1	1	1	2	2	1	0	3	2	9	9	13	1	2	1	0
PC015	50	0	1	2	6	1	Non-clinician	LAUNDRY	GARH	1	24	1	0	0	1	12	48	4	0	1	0	6	1	6	0	0	0	0	0	0	0	6	1	1	2	2	2	1	1	1	2	2	12	4	18	1	1	1	0
PE044	54	0	3	1	3	1	Non-clinician	ORDERLY	GARH	3	22	0	0	0	2	6	40	3	0	0	0	1	3	6	0	1	6	0	6	0	1	6	0	2	0	0	6	6	6	0	6	0	7	1	48	1	1	3	0
PE103	53	1	2	2	3	1	Non-clinician	ORDERLY	GARH	1	26	0	0	0	1	12	48	4	0	1	1	0	0	0	0	0	1	0	0	0	0	1	0	1	0	0	6	3	0	0	6	0	2	0	17	1	1	1	0
KK160	50	0	2	2	3	1	Non-clinician	ORDERLY	GARH	2	23	0	0	0	2	6	40	3	0	0	4	1	1	0	0	1	6	1	6	0	0	6	0	0	1	0	5	6	0	0	5	0	8	1	34	1	1	2	0
PE055	35	1	2	2	5	1	Non-clinician	Accounts staff	GARH	1	3	0	0	0	2	9	40	1	1	0	3	3	2	3	0	0	6	1	6	0	0	6	0	1	0	1	6	6	6	0	6	5	11	5	45	1	1	3	0
PC007	55	0	2	2	5	1	Non-clinician	Cook	GARH	1	26	0	0	0	1	12	48	4	0	1	1	1	3	5	1	0	3	5	5	1	1	3	1	2	0	3	5	5	4	0	3	1	16	4	33	1	1	2	0
PE094	41	1	2	2	3	1	Non-clinician	ORDERLY	GARH	3	7	0	1	1	2	9	40	1	1	0	0	0	5	6	0	0	6	5	6	0	0	1	0	1	0	0	6	5	6	0	6	1	11	1	42	1	1	3	0
PE054	46	1	2	1	2	1	Non-clinician	ORDERLY	GARH	2	22	0	0	2	2	9	40	1	1	0	1	1	4	6	0	0	6	1	6	0	0	6	0	1	0	0	6	6	1	0	6	0	8	0	43	1	1	3	0
KK176	40	0	2	2	3	1	Non-clinician	ORDERLY	GARH	3	20	0	0	0	1	12	48	4	0	1	1	1	4	6	0	0	6	1	6	0	0	6	0	1	0	0	6	6	1	0	6	0	8	0	43	1	1	3	0
PE057	45	1	2	1	5	1	Non-clinician	Administrative staff	GARH	1	14	0	0	0	2	9	40	1	1	0	3	1	0	6	0	1	6	1	1	0	0	6	2	1	0	0	5	6	5	1	6	5	10	5	41	1	1	3	0
PC083	50	1	2	2	5	1	Non-clinician	Administrative staff	GARH	1	21	1	0	0	2	6	40	3	0	0	1	1	3	6	0	3	6	5	6	0	0	5	0	0	0	1	5	6	5	0	6	1	14	1	45	1	1	3	0
PC017	43	1	2	2	6	1	Non-clinician	HUMAN RESOURCE	GARH	1	5	0	0	4	2	70	40	1	1	1	0	1	1	5	0	1	6	1	6	0	1	6	1	0	0	0	5	4	4	1	6	2	6	3	42	1	1	3	0
PE045	24	1	1	2	2	1	Non-clinician	ORDERLY	GARH	2	2	0	1	1	2	65	40	1	1	1	0	1	1	5	0	1	6	1	6	0	1	6	1	0	0	0	5	4	4	1	6	2	6	3	42	1	1	3	0
KK121	35	1	2	1	4	1	Non-clinician	ORDERLY	GARH	1	12	0	0	0	2	40	40	1	1	1	0	1	1	5	0	1	6	1	6	0	1	6	1	0	0	0	5	4	4	1	6	2	6	3	42	1	1	3	0
PC022	44	0	2	1	4	1	Non-clinician	SECURITY	GARH	1	13	0	0	0	2	120	40	1	1	1	0	1	1	5	0	1	6	1	6	0	1	6	1	0	0	0	5	4	4	1	6	2	6	3	42	1	1	3	0
PE109	47	1	1	1	4	1	Non-clinician	SECRETARY	GARH	1	18	0	0	0	2	6	40	1	1	1	0	1	1	5	0	1	6	1	6	0	1	6	1	0	0	0	5	4	4	1	6	2	6	3	42	1	1	3	0
PE070	37	1	2	2	5	1	Non-clinician	SECRETARY	GARH	1	13	0	0	0	2	40	40	1	1	1	0	1	1	5	0	1	6	1	6	0	1	6	1	0	0	0	5	4	4	1	6	2	6	3	42	1	1	3	0
PC020	30	1	3	2	4	1	Non-clinician	Records/biostatisticians	GARH	3	9	0	0	0	2	50	40	1	1	1	0	1	1	5	0	1	6	1	6	0	1	6	1	0	0	0	5	4	4	1	6	2	6	3	42	1	1	3	0
PE078	43	0	2	2	5	1	Non-clinician	Records/biostatisticians	GARH	1	20	0	0	0	2	122	40	1	1	1	0	1	1	5	0	1	6	1	6	0	1	6	1	0	0	0	5	4	4	1	6	2	6	3	42	1	1	3	0
KK109	33	1	3	3	5	1	Non-clinician	Records/biostatisticians	GARH	1	12	0	0	0	2	140	40	1	1	1	0	1	1	5	0	1	6	1	6	0	1	6	1	0	0	0	5	4	4	1	6	2	6	3	42	1	1	3	0
PC004	49	0	3	3	5	0	Non-clinician	Records/biostatisticians	GARH	2	24	0	0	0	2	22	40	1	1	1	0	1	1	5	0	1	6	1	6	0	1	6	1	0	0	0	5	4	4	1	6	2	6	3	42	1	1	3	0
PE089	30	0	2	2	5	1	Non-clinician	Records/biostatisticians	GARH	3	11	0	0	0	2	70	40	1	1	1	0	1	1	5	0	1	6	1	6	0	1	6	1	0	0	0	5	4	4	1	6	2	6	3	42	1	1	3	0
PE084	26	1	2	3	4	0	Non-clinician	Records/biostatisticians	GARH	1	4	0	0	0	2	65	40	1	1	1	0	1	1	5	0	1	6	1	6	0	1	6	1	0	0	0	5	4	4	1	6	2	6	3	42	1	1	3	0
PE19	43	0	2	2	5	1	Non-clinician	Records/biostatisticians	GARH	1	20	0	0	0	2	122	40	1	1	1	0	1	1	5	0	1	6	1	6	0	1	6	1	0	0	0	5	4	4	1	6	2	6	3	42	1	1	3	0
PE105	43	0	2	2	5	1	Non-clinician	Records/biostatisticians	GARH	1	20	0	0	0	2	122	40	1	1	1	0	1	1	5	0	1	6	1	6	0	1	6	1	0	0	0	5	4	4	1	6	2	6	3	42	1	1	3	0
PC037	48	0	2	2	5	1	Non-clinician	Administrative staff	GARH	1	22	0	0	0	1	12	48	4	0	1	0	0	1	1	0	0	6	1	0	0	1	1	0	1	0	0	6	6	1	0	1	0	3	1	22	1	1	1	0
KK228	48	0	2	2	5	1	Non-clinician	Administrative staff	GARH	1	22	0	0	0	1	12	48	4	0	1	0	0	1	1	0	0	6	1	0	0	1	1	0	1	0	0	6	6	1	0	1	0	3	1	22	1	1	1	0
PE057	48	0	2	2	5	1	Clinical	Nurse/Midwife	GARH	1	22	0	0	0	1	12	48	4	0	1	0	0	1	1	0	0	6	1	0	0	1	1	0	1	0	0	6	6	1	0	1	0	3	1	22	1	1	1	0
PE113	48	0	2	2	5	1	Clinical	Nurse/Midwife	GARH	1	22	0	0	0	1	12	48	4	0	1	0	0	1	1	0	0	6	1	0	0	1	1	0	1	0	0	6	6	1	0	1	0	3	1	22	1	1	1	0
PC056	48	0	2	2	5	1	Clinical	Nurse/Midwife	GARH	1	22	0	0	0	1	12	48	4	0	1	0	0	1	1	0	0	6	1	0	0	1	1	0	1	0	0	6	6	1	0	1	0	3	1	22	1	1	1	0
KK146	35	1	5	3	5	1	Clinical	Nurse/Midwife	GARH	1	10	1	0	0	2	9	40	1	1	0	0	1	3	6	0	0	6	3	6	0	1	3	0	1	0	0	5	5	5	0	5	0	8	1	41	1	1	3	0
KK186	52	0	2	4	6	0	Clinical	Nurse/Midwife	GARH	1	22	0	0	0	1	12	48	4	0	1	5	0	3	6	0	0	6	3	6	0	0	6	0	1	0	0	6	6	6	0	6	0	12	0	48	1	1	3	0
KK182	47	1	3	3	5	1	Clinical	Nurse/Midwife	GARH	2	20	0	0	0	2	9	40	1	1	0	0	0	0	6	0	0	5	0	6	0	0	5	0	5	0	0	6	6	5	0	6	0	5	0	45	1	1	3	0
KK206	56	0	2	3	5	1	Clinical	Nurse/Midwife	GARH	1	26	0	0	0	2	6	40	3	0	0	1	1	1	5	0	0	6	1	6	0	0	6	0	1	0	0	6	6	5	0	6	0	5	0	46	1	1	3	0
KK141	49	0	3	4	6	1	Clinical	Nurse/Midwife	GARH	1	16	0	0	0	2	9	40	1	1	0	2	1	3	4	1	0	5	3	6	0	1	2	2	1	2	3	1	5	5	1	2	1	16	5	30	1	1	1	0
KK86	52	0	4	3	5	1	Clinical	Nurse/Midwife	GARH	1	26	0	0	0	1	12	48	4	0	1	1	4	3	6	0	1	0	0	6	1	0	2	0	5	0	1	6	6	6	0	5	0	15	1	37	1	1	2	0
KK215	55	0	3	2	5	1	Clinical	Nurse/Midwife	GARH	1	24	0	0	0	2	9	40	1	1	0	4	0	0	6	0	0	6	1	6	0	1	5	3	1	0	1	5	6	5	1	6	2	11	3	45	1	1	3	0
KK210	48	0	2	2	5	1	Clinical	Nurse/Midwife	GARH	1	22	0	0	0	1	12	48	4	0	1	0	0	1	1	0	0	6	1	0	0	1	1	0	1	0	0	6	6	1	0	1	0	3	1	22	1	1	1	0
KK217	46	1	2	2	5	1	Clinical	Nurse/Midwife	GARH	1	17	0	0	0	2	9	40	1	1	0	1	2	1	1	2	1	1	1	1	2	2	2	1	1	1	1	2	2	1	0	3	2	9	9	13	1	2	1	0
KK134	50	0	1	2	5	1	Clinical	Nurse/Midwife	GARH	1	24	1	0	0	1	12	48	4	0	1	0	6	1	6	0	0	0	0	0	0	0	6	1	1	2	2	2	1	1	1	2	2	12	4	18	1	1	1	0
KK222	54	0	3	3	5	1	Clinical	Nurse/Midwife	GARH	1	22	0	0	0	2	6	40	3	0	0	0	1	3	6	0	1	6	0	6	0	1	6	0	2	0	0	6	6	6	0	6	0	7	1	48	1	1	3	0
KK170	53	1	2	2	5	0	Clinical	Nurse/Midwife	GARH	1	26	0	0	0	1	12	48	4	0	1	1	0	0	0	0	0	1	0	0	0	0	1	0	1	0	0	6	3	0	0	6	0	2	0	17	1	1	1	0
KK169	50	0	2	3	5	0	Clinical	Nurse/Midwife	GARH	2	23	0	0	0	2	6	40	3	0	0	4	1	1	0	0	1	6	1	6	0	0	6	0	0	1	0	5	6	0	0	5	0	8	1	34	1	1	2	0
KK91	35	1	2	3	5	1	Clinical	Nurse/Midwife	GARH	1	3	0	0	0	2	9	40	1	1	0	3	3	2	3	0	0	6	1	6	0	0	6	0	1	0	1	6	6	6	0	6	5	11	5	45	1	1	3	0
KK340	55	0	2	3	5	0	Clinical	Nurse/Midwife	GARH	1	26	0	0	0	1	12	48	4	0	1	1	1	3	5	1	0	3	5	5	1	1	3	1	2	0	3	5	5	4	0	3	1	16	4	33	1	1	2	0
KK142	41	1	2	2	5	1	Clinical	Nurse/Midwife	GARH	3	7	0	1	1	2	9	40	1	1	0	0	0	5	6	0	0	6	5	6	0	0	1	0	1	0	0	6	5	6	0	6	1	11	1	42	1	1	3	0
KK203	38	0	2	2	5	1	Clinical	Nurse/Midwife	GARH	2	12	0	0	0	1	12	48	4	0	1	0	5	3	5	0	0	5	0	5	0	0	6	0	0	0	0	6	6	6	0	5	0	8	0	44	1	1	3	0
KK231	46	1	2	2	5	0	Clinical	Nurse/Midwife	GARH	2	22	0	0	2	2	9	40	1	1	0	1	1	4	6	0	0	6	1	6	0	0	6	0	1	0	0	6	6	1	0	6	0	8	0	43	1	1	3	0
KK153	35	1	5	3	5	1	Clinical	Nurse/Midwife	GARH	1	10	1	0	0	2	9	40	1	1	0	0	1	3	6	0	0	6	3	6	0	1	3	0	1	0	0	5	5	5	0	5	0	8	1	41	1	1	3	0
KK79	52	0	2	4	6	0	Clinical	Nurse/Midwife	GARH	1	22	0	0	0	1	12	48	4	0	1	5	0	3	6	0	0	6	3	6	0	0	6	0	1	0	0	6	6	6	0	6	0	12	0	48	1	1	3	0
KK90	47	1	3	3	5	1	Clinical	Nurse/Midwife	GARH	2	20	0	0	0	2	9	40	1	1	0	0	0	0	6	0	0	5	0	6	0	0	5	0	5	0	0	6	6	5	0	6	0	5	0	45	1	1	3	0
KK221	56	0	2	3	5	1	Clinical	Nurse/Midwife	GARH	1	26	0	0	0	2	6	40	3	0	0	1	1	1	5	0	0	6	1	6	0	0	6	0	1	0	0	6	6	5	0	6	0	5	0	46	1	1	3	0
KK149	49	0	3	4	6	1	Clinical	Nurse/Midwife	GARH	1	16	0	0	0	2	9	40	1	1	0	2	1	3	4	1	0	5	3	6	0	1	2	2	1	2	3	1	5	5	1	2	1	16	5	30	1	1	1	0
KK151	52	0	4	3	5	1	Clinical	Nurse/Midwife	GARH	1	26	0	0	0	1	12	48	4	0	1	1	4	3	6	0	1	0	0	6	1	0	2	0	5	0	1	6	6	6	0	5	0	15	1	37	1	1	2	0
KK161	55	0	3	2	5	1	Clinical	Nurse/Midwife	GARH	1	24	0	0	0	2	9	40	1	1	0	4	0	0	6	0	0	6	1	6	0	1	5	3	1	0	1	5	6	5	1	6	2	11	3	45	1	1	3	0
KK223	48	0	2	2	5	1	Clinical	Nurse/Midwife	GARH	1	22	0	0	0	1	12	48	4	0	1	0	0	1	1	0	0	6	1	0	0	1	1	0	1	0	0	6	6	1	0	1	0	3	1	22	1	1	1	0
KK194	46	1	2	2	5	1	Clinical	Nurse/Midwife	GARH	1	17	0	0	0	2	9	40	1	1	0	1	2	1	1	2	1	1	1	1	2	2	2	1	1	1	1	2	2	1	0	3	2	9	9	13	1	2	1	0
KK139	50	0	1	2	5	1	Clinical	Nurse/Midwife	GARH	1	24	1	0	0	1	12	48	4	0	1	0	6	1	6	0	0	0	0	0	0	0	6	1	1	2	2	2	1	1	1	2	2	12	4	18	1	1	1	0
KK192	54	0	3	3	5	1	Clinical	Nurse/Midwife	GARH	1	22	0	0	0	2	6	40	3	0	0	0	1	3	6	0	1	6	0	6	0	1	6	0	2	0	0	6	6	6	0	6	0	7	1	48	1	1	3	0
KK143	53	1	2	2	5	0	Clinical	Nurse/Midwife	GARH	1	26	0	0	0	1	12	48	4	0	1	1	0	0	0	0	0	1	0	0	0	0	1	0	1	0	0	6	3	0	0	6	0	2	0	17	1	1	1	0
KK171	50	0	2	3	5	0	Clinical	Nurse/Midwife	GARH	2	23	0	0	0	2	6	40	3	0	0	4	1	1	0	0	1	6	1	6	0	0	6	0	0	1	0	5	6	0	0	5	0	8	1	34	1	1	2	0
KK140	35	1	2	3	5	1	Clinical	Nurse/Midwife	GARH	1	3	0	0	0	2	9	40	1	1	0	3	3	2	3	0	0	6	1	6	0	0	6	0	1	0	1	6	6	6	0	6	5	11	5	45	1	1	3	0
KK137	55	0	2	3	5	0	Clinical	Nurse/Midwife	GARH	1	26	0	0	0	1	12	48	4	0	1	1	1	3	5	1	0	3	5	5	1	1	3	1	2	0	3	5	5	4	0	3	1	16	4	33	1	1	2	0
KK156	41	1	2	2	5	1	Clinical	Nurse/Midwife	GARH	3	7	0	1	1	2	9	40	1	1	0	0	0	5	6	0	0	6	5	6	0	0	1	0	1	0	0	6	5	6	0	6	1	11	1	42	1	1	3	0
KK201	38	0	2	2	5	1	Clinical	Nurse/Midwife	GARH	2	12	0	0	0	1	12	48	4	0	1	0	5	3	5	0	0	5	0	5	0	0	6	0	0	0	0	6	6	6	0	5	0	8	0	44	1	1	3	0
KK154	46	1	2	2	5	0	Clinical	Nurse/Midwife	GARH	2	22	0	0	2	2	9	40	1	1	0	1	1	4	6	0	0	6	1	6	0	0	6	0	1	0	0	6	6	1	0	6	0	8	0	43	1	1	3	0
KK159	35	1	5	3	5	1	Clinical	Nurse/Midwife	GARH	1	10	1	0	0	2	9	40	1	1	0	0	1	3	6	0	0	6	3	6	0	1	3	0	1	0	0	5	5	5	0	5	0	8	1	41	1	1	3	0
KK167	35	1	5	3	5	1	Clinical	Nurse/Midwife	GARH	1	10	1	0	0	2	9	40	1	1	0	0	1	3	6	0	0	6	3	6	0	1	3	0	1	0	0	5	5	5	0	5	0	8	1	41	1	1	3	0
KK218	52	0	2	4	6	0	Clinical	Nurse/Midwife	GARH	1	22	0	0	0	1	12	48	4	0	1	5	0	3	6	0	0	6	3	6	0	0	6	0	1	0	0	6	6	6	0	6	0	12	0	48	1	1	3	0
KK103	47	1	3	3	5	1	Clinical	Nurse/Midwife	GARH	2	20	0	0	0	2	9	40	1	1	0	0	0	0	6	0	0	5	0	6	0	0	5	0	5	0	0	6	6	5	0	6	0	5	0	45	1	1	3	0
KK195	56	0	2	3	5	1	Clinical	Nurse/Midwife	GARH	1	26	0	0	0	2	6	40	3	0	0	1	1	1	5	0	0	6	1	6	0	0	6	0	1	0	0	6	6	5	0	6	0	5	0	46	1	1	3	0
KK204	49	0	3	4	6	1	Clinical	Nurse/Midwife	GARH	1	16	0	0	0	2	9	40	1	1	0	2	1	3	4	1	0	5	3	6	0	1	2	2	1	2	3	1	5	5	1	2	1	16	5	30	1	1	1	0
KK181	52	0	4	3	5	1	Clinical	Nurse/Midwife	GARH	1	26	0	0	0	1	12	48	4	0	1	1	4	3	6	0	1	0	0	6	1	0	2	0	5	0	1	6	6	6	0	5	0	15	1	37	1	1	2	0
KK147	55	0	3	2	5	1	Clinical	Nurse/Midwife	GARH	1	24	0	0	0	2	9	40	1	1	0	4	0	0	6	0	0	6	1	6	0	1	5	3	1	0	1	5	6	5	1	6	2	11	3	45	1	1	3	0
KK166	48	0	2	2	5	1	Clinical	Nurse/Midwife	GARH	1	22	0	0	0	1	12	48	4	0	1	0	0	1	1	0	0	6	1	0	0	1	1	0	1	0	0	6	6	1	0	1	0	3	1	22	1	1	1	0
KK162	46	1	2	2	5	1	Clinical	Nurse/Midwife	GARH	1	17	0	0	0	2	9	40	1	1	0	1	2	1	1	2	1	1	1	1	2	2	2	1	1	1	1	2	2	1	0	3	2	9	9	13	1	2	1	0
KK107	50	0	1	2	5	1	Clinical	Nurse/Midwife	GARH	1	24	1	0	0	1	12	48	4	0	1	0	6	1	6	0	0	0	0	0	0	0	6	1	1	2	2	2	1	1	1	2	2	12	4	18	1	1	1	0
KK155	54	0	3	3	5	1	Clinical	Nurse/Midwife	GARH	1	22	0	0	0	2	6	40	3	0	0	0	1	3	6	0	1	6	0	6	0	1	6	0	2	0	0	6	6	6	0	6	0	7	1	48	1	1	3	0
KK234	53	1	2	2	5	0	Clinical	Nurse/Midwife	GARH	1	26	0	0	0	1	12	48	4	0	1	1	0	0	0	0	0	1	0	0	0	0	1	0	1	0	0	6	3	0	0	6	0	2	0	17	1	1	1	0
KK175	50	0	2	3	5	0	Clinical	Nurse/Midwife	GARH	2	23	0	0	0	2	6	40	3	0	0	4	1	1	0	0	1	6	1	6	0	0	6	0	0	1	0	5	6	0	0	5	0	8	1	34	1	1	2	0
KK220	35	1	2	3	5	1	Clinical	Nurse/Midwife	GARH	1	3	0	0	0	2	9	40	1	1	0	3	3	2	3	0	0	6	1	6	0	0	6	0	1	0	1	6	6	6	0	6	5	11	5	45	1	1	3	0
KK216	55	0	2	3	5	0	Clinical	Nurse/Midwife	GARH	1	26	0	0	0	1	12	48	4	0	1	1	1	3	5	1	0	3	5	5	1	1	3	1	2	0	3	5	5	4	0	3	1	16	4	33	1	1	2	0
KK185	41	1	2	2	5	1	Clinical	Nurse/Midwife	GARH	3	7	0	1	1	2	9	40	1	1	0	0	0	5	6	0	0	6	5	6	0	0	1	0	1	0	0	6	5	6	0	6	1	11	1	42	1	1	3	0
KK135	38	0	2	2	5	1	Clinical	Nurse/Midwife	GARH	2	12	0	0	0	1	12	48	4	0	1	0	5	3	5	0	0	5	0	5	0	0	6	0	0	0	0	6	6	6	0	5	0	8	0	44	1	1	3	0
KK119	46	1	2	2	5	0	Clinical	Nurse/Midwife	GARH	2	22	0	0	2	2	9	40	1	1	0	1	1	4	6	0	0	6	1	6	0	0	6	0	1	0	0	6	6	1	0	6	0	8	0	43	1	1	3	0
KK177	35	1	5	3	5	1	Clinical	Nurse/Midwife	GARH	1	10	1	0	0	2	9	40	1	1	0	0	1	3	6	0	0	6	3	6	0	1	3	0	1	0	0	5	5	5	0	5	0	8	1	41	1	1	3	0
KK206	52	0	2	4	6	0	Clinical	Nurse/Midwife	GARH	1	22	0	0	0	1	12	48	4	0	1	5	0	3	6	0	0	6	3	6	0	0	6	0	1	0	0	6	6	6	0	6	0	12	0	48	1	1	3	0
KK180	47	1	3	3	5	1	Clinical	Nurse/Midwife	GARH	2	20	0	0	0	2	9	40	1	1	0	0	0	0	6	0	0	5	0	6	0	0	5	0	5	0	0	6	6	5	0	6	0	5	0	45	1	1	3	0
KK188	56	0	2	3	5	1	Clinical	Nurse/Midwife	GARH	1	26	0	0	0	2	6	40	3	0	0	1	1	1	5	0	0	6	1	6	0	0	6	0	1	0	0	6	6	5	0	6	0	5	0	46	1	1	3	0
KK134	49	0	3	4	6	1	Clinical	Nurse/Midwife	GARH	1	16	0	0	0	2	9	40	1	1	0	2	1	3	4	1	0	5	3	6	0	1	2	2	1	2	3	1	5	5	1	2	1	16	5	30	1	1	1	0
KK073	52	0	4	3	5	1	Clinical	Nurse/Midwife	GARH	1	26	0	0	0	1	12	48	4	0	1	1	4	3	6	0	1	0	0	6	1	0	2	0	5	0	1	6	6	6	0	5	0	15	1	37	1	1	2	0
KK158	55	0	3	2	5	1	Clinical	Nurse/Midwife	GARH	1	24	0	0	0	2	9	40	1	1	0	4	0	0	6	0	0	6	1	6	0	1	5	3	1	0	1	5	6	5	1	6	2	11	3	45	1	1	3	0
KK152	48	0	2	2	5	1	Clinical	Nurse/Midwife	GARH	1	22	0	0	0	1	12	48	4	0	1	0	0	1	1	0	0	6	1	0	0	1	1	0	1	0	0	6	6	1	0	1	0	3	1	22	1	1	1	0
PC014	46	1	2	2	5	1	Clinical	Nurse/Midwife	GARH	1	17	0	0	0	2	9	40	1	1	0	1	2	1	1	2	1	1	1	1	2	2	2	1	1	1	1	2	2	1	0	3	2	9	9	13	1	2	1	0
PE091	50	0	1	2	5	1	Clinical	Nurse/Midwife	GARH	1	24	1	0	0	1	12	48	4	0	1	0	6	1	6	0	0	0	0	0	0	0	6	1	1	2	2	2	1	1	1	2	2	12	4	18	1	1	1	0
PC002	54	0	3	3	5	1	Clinical	Nurse/Midwife	GARH	1	22	0	0	0	2	6	40	3	0	0	0	1	3	6	0	1	6	0	6	0	1	6	0	2	0	0	6	6	6	0	6	0	7	1	48	1	1	3	0
PC021	53	1	2	2	5	0	Clinical	Nurse/Midwife	GARH	1	26	0	0	0	1	12	48	4	0	1	1	0	0	0	0	0	1	0	0	0	0	1	0	1	0	0	6	3	0	0	6	0	2	0	17	1	1	1	0
PC011	50	0	2	3	5	0	Clinical	Nurse/Midwife	GARH	2	23	0	0	0	2	6	40	3	0	0	4	1	1	0	0	1	6	1	6	0	0	6	0	0	1	0	5	6	0	0	5	0	8	1	34	1	1	2	0
PE056	35	1	2	3	5	1	Clinical	Nurse/Midwife	GARH	1	3	0	0	0	2	9	40	1	1	0	3	3	2	3	0	0	6	1	6	0	0	6	0	1	0	1	6	6	6	0	6	5	11	5	45	1	1	3	0
KK176	55	0	2	3	5	0	Clinical	Nurse/Midwife	GARH	1	26	0	0	0	1	12	48	4	0	1	1	1	3	5	1	0	3	5	5	1	1	3	1	2	0	3	5	5	4	0	3	1	16	4	33	1	1	2	0
PE070	41	1	2	2	5	1	Clinical	Nurse/Midwife	GARH	3	7	0	1	1	2	9	40	1	1	0	0	0	5	6	0	0	6	5	6	0	0	1	0	1	0	0	6	5	6	0	6	1	11	1	42	1	1	3	0
PE107	38	0	2	2	5	1	Clinical	Nurse/Midwife	GARH	2	12	0	0	0	1	12	48	4	0	1	0	5	3	5	0	0	5	0	5	0	0	6	0	0	0	0	6	6	6	0	5	0	8	0	44	1	1	3	0
PE018	46	1	2	2	5	0	Clinical	Nurse/Midwife	GARH	2	22	0	0	2	2	9	40	1	1	0	1	1	4	6	0	0	6	1	6	0	0	6	0	1	0	0	6	6	1	0	6	0	8	0	43	1	1	3	0
PE086	35	1	5	3	5	1	Clinical	Nurse/Midwife	GARH	1	10	1	0	0	2	9	40	1	1	0	0	1	3	6	0	0	6	3	6	0	1	3	0	1	0	0	5	5	5	0	5	0	8	1	41	1	1	3	0
KK157	55	0	2	6	6	0	Clinical	Doctor/Prescriber	GARH	1	26	0	0	0	1	12	48	4	0	1	1	1	3	5	1	0	3	5	5	1	1	3	1	2	0	3	5	5	4	0	3	1	16	4	33	1	1	2	0
PE103	41	1	2	4	5	1	Clinical	Doctor/Prescriber	GARH	2	7	0	1	1	2	9	40	1	1	0	0	0	5	6	0	0	6	5	6	0	0	1	0	1	0	0	6	5	6	0	6	1	11	1	42	1	1	3	0
PE05	38	0	2	4	5	1	Clinical	Doctor/Prescriber	GARH	1	12	0	0	0	1	12	48	4	0	1	0	5	3	5	0	0	5	0	5	0	0	6	0	0	0	0	6	6	6	0	5	0	8	0	44	1	1	3	0
PE100	46	1	2	5	5	0	Clinical	Doctor/Prescriber	GARH	3	22	0	0	2	2	9	40	1	1	0	1	1	4	6	0	0	6	1	6	0	0	6	0	1	0	0	6	6	1	0	6	0	8	0	43	1	1	3	0
PE096	55	0	2	6	6	0	Clinical	Doctor/Prescriber	GARH	1	26	0	0	0	1	12	48	4	0	1	1	1	3	5	1	0	3	5	5	1	1	3	1	2	0	3	5	5	4	0	3	1	16	4	33	1	1	2	0
PE072	41	1	2	4	5	1	Clinical	Doctor/Prescriber	GARH	2	7	0	1	1	2	9	40	1	1	0	0	0	5	6	0	0	6	5	6	0	0	1	0	1	0	0	6	5	6	0	6	1	11	1	42	1	1	3	0
PE069	38	0	2	4	5	1	Clinical	Doctor/Prescriber	GARH	1	12	0	0	0	1	12	48	4	0	1	0	5	3	5	0	0	5	0	5	0	0	6	0	0	0	0	6	6	6	0	5	0	8	0	44	1	1	3	0
KK208	46	1	2	5	5	0	Clinical	Doctor/Prescriber	GARH	3	22	0	0	2	2	9	40	1	1	0	1	1	4	6	0	0	6	1	6	0	0	6	0	1	0	0	6	6	1	0	6	0	8	0	43	1	1	3	0
PE106	55	0	2	6	6	0	Clinical	Doctor/Prescriber	GARH	1	26	0	0	0	1	12	48	4	0	1	1	1	3	5	1	0	3	5	5	1	1	3	1	2	0	3	5	5	4	0	3	1	16	4	33	1	1	2	0
PC067	41	1	2	4	5	1	Clinical	Doctor/Prescriber	GARH	2	7	0	1	1	2	9	40	1	1	0	0	0	5	6	0	0	6	5	6	0	0	1	0	1	0	0	6	5	6	0	6	1	11	1	42	1	1	3	0
PE053	38	0	2	4	5	1	Clinical	Doctor/Prescriber	GARH	1	12	0	0	0	1	12	48	4	0	1	0	5	3	5	0	0	5	0	5	0	0	6	0	0	0	0	6	6	6	0	5	0	8	0	44	1	1	3	0
PC003	46	1	2	5	5	0	Clinical	Doctor/Prescriber	GARH	3	22	0	0	2	2	9	40	1	1	0	1	1	4	6	0	0	6	1	6	0	0	6	0	1	0	0	6	6	1	0	6	0	8	0	43	1	1	3	0
PE077	55	0	2	6	6	0	Clinical	Doctor/Prescriber	GARH	1	26	0	0	0	1	12	48	4	0	1	1	1	3	5	1	0	3	5	5	1	1	3	1	2	0	3	5	5	4	0	3	1	16	4	33	1	1	2	0
PC023	41	1	2	4	5	1	Clinical	Doctor/Prescriber	GARH	2	7	0	1	1	2	9	40	1	1	0	0	0	5	6	0	0	6	5	6	0	0	1	0	1	0	0	6	5	6	0	6	1	11	1	42	1	1	3	0
KK198	38	0	2	4	5	1	Clinical	Doctor/Prescriber	GARH	1	12	0	0	0	1	12	48	4	0	1	0	5	3	5	0	0	5	0	5	0	0	6	0	0	0	0	6	6	6	0	5	0	8	0	44	1	1	3	0
PE059	46	1	2	5	5	0	Clinical	Doctor/Prescriber	GARH	3	22	0	0	2	2	9	40	1	1	0	1	1	4	6	0	0	6	1	6	0	0	6	0	1	0	0	6	6	1	0	6	0	8	0	43	1	1	3	0
PE074	55	0	2	6	6	0	Clinical	Doctor/Prescriber	GARH	1	26	0	0	0	1	12	48	4	0	1	1	1	3	5	1	0	3	5	5	1	1	3	1	2	0	3	5	5	4	0	3	1	16	4	33	1	1	2	0
PC019	41	1	2	4	5	1	Clinical	Doctor/Prescriber	GARH	2	7	0	1	1	2	9	40	1	1	0	0	0	5	6	0	0	6	5	6	0	0	1	0	1	0	0	6	5	6	0	6	1	11	1	42	1	1	3	0
PE095	55	0	2	6	6	0	Clinical	Doctor/Prescriber	GARH	1	26	0	0	0	1	12	48	4	0	1	1	1	3	5	1	0	3	5	5	1	1	3	1	2	0	3	5	5	4	0	3	1	16	4	33	1	1	2	0
PE075	37	1	2	4	5	1	Clinical	Doctor/Prescriber	GARH	2	7	0	1	1	2	9	40	1	1	0	0	0	5	6	0	0	6	5	6	0	0	1	0	1	0	0	6	5	6	0	6	1	11	1	42	1	1	3	0
PE066	44	0	3	3	5	1	Clinical	Pharmacy staff	GARH	1	22	0	0	0	2	6	40	3	0	0	0	1	3	6	0	1	6	0	6	0	1	6	0	2	0	0	6	6	6	0	6	0	7	1	48	1	1	3	0
PE093	48	0	3	3	5	1	Clinical	Pharmacy staff	GARH	1	22	0	0	0	2	6	40	3	0	0	0	1	3	6	0	1	6	0	6	0	1	6	0	2	0	0	6	6	6	0	6	0	7	1	48	1	1	3	0
PC015	49	1	2	2	5	0	Clinical	Pharmacy staff	GARH	1	26	0	0	0	1	12	48	4	0	1	1	0	0	0	0	0	1	0	0	0	0	1	0	1	0	0	6	3	0	0	6	0	2	0	17	1	1	1	0
PE044	52	0	2	3	5	0	Clinical	Pharmacy staff	GARH	2	23	0	0	0	2	6	40	3	0	0	4	1	1	0	0	1	6	1	6	0	0	6	0	0	1	0	5	6	0	0	5	0	8	1	34	1	1	2	0
PE103	35	1	2	3	5	1	Clinical	Pharmacy staff	GARH	1	3	0	0	0	2	9	40	1	1	0	3	3	2	3	0	0	6	1	6	0	0	6	0	1	0	1	6	6	6	0	6	5	11	5	45	1	1	3	0
PE011	35	1	5	3	5	1	Clinical	Laboratory staff	GARH	1	10	1	0	0	2	9	40	1	1	0	0	1	3	6	0	0	6	3	6	0	1	3	0	1	0	0	5	5	5	0	5	0	8	1	41	1	1	3	0
PC062	35	1	5	3	5	1	Clinical	Laboratory staff	GARH	1	10	1	0	0	2	9	40	1	1	0	0	1	3	6	0	0	6	3	6	0	1	3	0	1	0	0	5	5	5	0	5	0	8	1	41	1	1	3	0
PE092	52	0	2	4	6	0	Clinical	Laboratory staff	GARH	1	22	0	0	0	1	12	48	4	0	1	5	0	3	6	0	0	6	3	6	0	0	6	0	1	0	0	6	6	6	0	6	0	12	0	48	1	1	3	0
KK136	50	0	2	3	5	0	Clinical	Others	GARH	2	23	0	0	0	2	6	40	3	0	0	4	1	1	0	0	1	6	1	6	0	0	6	0	0	1	0	5	6	0	0	5	0	8	1	34	1	1	2	0
PC029	35	1	2	3	5	1	Clinical	Others	GARH	1	3	0	0	0	2	9	40	1	1	0	3	3	2	3	0	0	6	1	6	0	0	6	0	1	0	1	6	6	6	0	6	5	11	5	45	1	1	3	0
PC052	50	0	2	3	5	0	Clinical	Others	GARH	2	23	0	0	0	2	6	40	3	0	0	4	1	1	0	0	1	6	1	6	0	0	6	0	0	1	0	5	6	0	0	5	0	8	1	34	1	1	2	0
PC034	35	1	2	3	5	1	Clinical	Others	GARH	1	3	0	0	0	2	9	40	1	1	0	3	3	2	3	0	0	6	1	6	0	0	6	0	1	0	1	6	6	6	0	6	5	11	5	45	1	1	3	0
PC045	55	0	2	3	5	0	Clinical	Others	GARH	1	26	0	0	0	1	12	48	4	0	1	1	1	3	5	1	0	3	5	5	1	1	3	1	2	0	3	5	5	4	0	3	1	16	4	33	1	1	2	0
PCO25	41	1	2	2	5	1	Clinical	Others	GARH	3	7	0	1	1	2	9	40	1	1	0	0	0	5	6	0	0	6	5	6	0	0	1	0	1	0	0	6	5	6	0	6	1	11	1	42	1	1	3	0
KK18	38	0	2	2	5	1	Clinical	Others	GARH	1	12	0	0	0	1	12	48	4	0	1	0	5	3	5	0	0	5	0	5	0	0	6	0	0	0	0	6	6	6	0	5	0	8	0	44	1	1	3	0
PE050	46	1	2	2	5	0	Clinical	Others	GARH	2	22	0	0	2	2	9	40	1	1	0	1	1	4	6	0	0	6	1	6	0	0	6	0	1	0	0	6	6	1	0	6	0	8	0	43	1	1	3	0
PC061	48	0	2	2	5	1	Non-clinician	Administrative staff	KBTH	1	22	0	0	0	1	12	48	4	0	1	0	0	1	1	0	0	6	1	0	0	1	1	0	1	0	0	6	6	1	0	1	0	3	1	22	1	1	1	0
KK186	35	1	5	3	5	1	Non-clinician	Administrative staff	KBTH	1	10	1	0	0	2	9	40	1	1	0	0	1	3	6	0	0	6	3	6	0	1	3	0	1	0	0	5	5	5	0	5	0	8	1	41	1	1	3	0
KK206	52	0	2	1	4	0	Non-clinician	LAUNDRY	KBTH	1	22	0	0	0	1	12	48	4	0	1	5	0	3	6	0	0	6	3	6	0	0	6	0	1	0	0	6	6	6	0	6	0	12	0	48	1	1	3	0
KK164	47	1	3	3	3	1	Non-clinician	Accounts staff	KBTH	2	20	0	0	0	2	9	40	1	1	0	0	0	0	6	0	0	5	0	6	0	0	5	0	5	0	0	6	6	5	0	6	0	5	0	45	1	1	3	0
KK141	56	0	2	2	4	1	Non-clinician	SOCIAL WELFARE	KBTH	1	26	0	0	0	2	6	40	3	0	0	1	1	1	5	0	0	6	1	6	0	0	6	0	1	0	0	6	6	5	0	6	0	5	0	46	1	1	3	0
KK215	49	0	3	1	2	1	Non-clinician	MORTUARY STAFF	KBTH	3	16	0	0	0	2	9	40	1	1	0	2	1	3	4	1	0	5	3	6	0	1	2	2	1	2	3	1	5	5	1	2	1	16	5	30	1	1	1	0
KK210	52	0	4	1	3	1	Non-clinician	MORTUARY STAFF	KBTH	3	26	0	0	0	1	12	48	4	0	1	1	4	3	6	0	1	0	0	6	1	0	2	0	5	0	1	6	6	6	0	5	0	15	1	37	1	1	2	0
KK217	55	0	3	2	5	1	Non-clinician	SUPPLY OFFICER	KBTH	1	24	0	0	0	2	9	40	1	1	0	4	0	0	6	0	0	6	1	6	0	1	5	3	1	0	1	5	6	5	1	6	2	11	3	45	1	1	3	0
KK134	48	0	2	2	5	1	Non-clinician	Administrative staff	KBTH	1	22	0	0	0	1	12	48	4	0	1	0	0	1	1	0	0	6	1	0	0	1	1	0	1	0	0	6	6	1	0	1	0	3	1	22	1	1	1	0
KK222	46	1	2	2	4	1	Non-clinician	Cook	KBTH	1	17	0	0	0	2	9	40	1	1	0	1	2	1	1	2	1	1	1	1	2	2	2	1	1	1	1	2	2	1	0	3	2	9	9	13	1	2	1	0
KK170	50	0	1	2	6	1	Non-clinician	LAUNDRY	KBTH	1	24	1	0	0	1	12	48	4	0	1	0	6	1	6	0	0	0	0	0	0	0	6	1	1	2	2	2	1	1	1	2	2	12	4	18	1	1	1	0
KK169	54	0	3	1	3	1	Non-clinician	ORDERLY	KBTH	3	22	0	0	0	2	6	40	3	0	0	0	1	3	6	0	1	6	0	6	0	1	6	0	2	0	0	6	6	6	0	6	0	7	1	48	1	1	3	0
KK91	53	1	2	2	3	1	Non-clinician	ORDERLY	KBTH	1	26	0	0	0	1	12	48	4	0	1	1	0	0	0	0	0	1	0	0	0	0	1	0	1	0	0	6	3	0	0	6	0	2	0	17	1	1	1	0
KK340	50	0	2	2	3	1	Non-clinician	ORDERLY	KBTH	2	23	0	0	0	2	6	40	3	0	0	4	1	1	0	0	1	6	1	6	0	0	6	0	0	1	0	5	6	0	0	5	0	8	1	34	1	1	2	0
KK142	35	1	2	2	5	1	Non-clinician	Accounts staff	KBTH	1	3	0	0	0	2	9	40	1	1	0	3	3	2	3	0	0	6	1	6	0	0	6	0	1	0	1	6	6	6	0	6	5	11	5	45	1	1	3	0
KK203	55	0	2	2	5	1	Non-clinician	Cook	KBTH	1	26	0	0	0	1	12	48	4	0	1	1	1	3	5	1	0	3	5	5	1	1	3	1	2	0	3	5	5	4	0	3	1	16	4	33	1	1	2	0
KK231	41	1	2	2	3	1	Non-clinician	ORDERLY	KBTH	3	7	0	1	1	2	9	40	1	1	0	0	0	5	6	0	0	6	5	6	0	0	1	0	1	0	0	6	5	6	0	6	1	11	1	42	1	1	3	0
KK153	38	0	2	2	2	1	Non-clinician	ORDERLY	KBTH	1	12	0	0	0	1	12	48	4	0	1	0	5	3	5	0	0	5	0	5	0	0	6	0	0	0	0	6	6	6	0	5	0	8	0	44	1	1	3	0
KK184	46	1	2	1	2	1	Non-clinician	ORDERLY	KBTH	2	22	0	0	2	2	9	40	1	1	0	1	1	4	6	0	0	6	1	6	0	0	6	0	1	0	0	6	6	1	0	6	0	8	0	43	1	1	3	0
KK79	40	0	2	2	3	1	Non-clinician	ORDERLY	KBTH	3	20	0	0	0	1	12	48	4	0	1	1	1	4	6	0	0	6	1	6	0	0	6	0	1	0	0	6	6	1	0	6	0	8	0	43	1	1	3	0
KK90	45	1	2	1	5	1	Non-clinician	Administrative staff	KBTH	1	14	0	0	0	2	9	40	1	1	0	3	1	0	6	0	1	6	1	1	0	0	6	2	1	0	0	5	6	5	1	6	5	10	5	41	1	1	3	0
KK221	50	1	2	2	5	1	Non-clinician	Administrative staff	KBTH	1	21	1	0	0	2	6	40	3	0	0	1	1	3	6	0	3	6	5	6	0	0	5	0	0	0	1	5	6	5	0	6	1	14	1	45	1	1	3	0
KK149	43	1	2	2	6	1	Non-clinician	HUMAN RESOURCE	KBTH	1	5	0	0	4	2	70	40	1	1	1	0	1	1	5	0	1	6	1	6	0	1	6	1	0	0	0	5	4	4	1	6	2	6	3	42	1	1	3	0
KK151	24	1	1	2	2	1	Non-clinician	ORDERLY	KBTH	2	2	0	1	1	2	65	40	1	1	1	0	1	1	5	0	1	6	1	6	0	1	6	1	0	0	0	5	4	4	1	6	2	6	3	42	1	1	3	0
KK161	35	1	2	1	4	1	Non-clinician	ORDERLY	KBTH	1	12	0	0	0	2	40	40	1	1	1	0	1	1	5	0	1	6	1	6	0	1	6	1	0	0	0	5	4	4	1	6	2	6	3	42	1	1	3	0
KK223	44	0	2	1	4	1	Non-clinician	SECURITY	KBTH	1	13	0	0	0	2	120	40	1	1	1	0	1	1	5	0	1	6	1	6	0	1	6	1	0	0	0	5	4	4	1	6	2	6	3	42	1	1	3	0
KK194	47	1	1	1	4	1	Non-clinician	SECRETARY	KBTH	1	18	0	0	0	2	6	40	1	1	1	0	1	1	5	0	1	6	1	6	0	1	6	1	0	0	0	5	4	4	1	6	2	6	3	42	1	1	3	0
KK139	37	1	2	2	5	1	Non-clinician	SECRETARY	KBTH	1	13	0	0	0	2	40	40	1	1	1	0	1	1	5	0	1	6	1	6	0	1	6	1	0	0	0	5	4	4	1	6	2	6	3	42	1	1	3	0
KK192	30	1	3	2	4	1	Non-clinician	Records/biostatisticians	KBTH	3	9	0	0	0	2	50	40	1	1	1	0	1	1	5	0	1	6	1	6	0	1	6	1	0	0	0	5	4	4	1	6	2	6	3	42	1	1	3	0
KK143	43	0	2	2	5	1	Non-clinician	Records/biostatisticians	KBTH	1	20	0	0	0	2	122	40	1	1	1	0	1	1	5	0	1	6	1	6	0	1	6	1	0	0	0	5	4	4	1	6	2	6	3	42	1	1	3	0
KK171	33	1	3	3	5	1	Non-clinician	Records/biostatisticians	KBTH	1	12	0	0	0	2	140	40	1	1	1	0	1	1	5	0	1	6	1	6	0	1	6	1	0	0	0	5	4	4	1	6	2	6	3	42	1	1	3	0
KK140	49	0	3	3	5	0	Non-clinician	Records/biostatisticians	KBTH	2	24	0	0	0	2	22	40	1	1	1	0	1	1	5	0	1	6	1	6	0	1	6	1	0	0	0	5	4	4	1	6	2	6	3	42	1	1	3	0
KK137	30	0	2	2	5	1	Non-clinician	Records/biostatisticians	KBTH	3	11	0	0	0	2	70	40	1	1	1	0	1	1	5	0	1	6	1	6	0	1	6	1	0	0	0	5	4	4	1	6	2	6	3	42	1	1	3	0
KK156	26	1	2	3	4	0	Non-clinician	Records/biostatisticians	KBTH	1	4	0	0	0	2	65	40	1	1	1	0	1	1	5	0	1	6	1	6	0	1	6	1	0	0	0	5	4	4	1	6	2	6	3	42	1	1	3	0
KK201	35	1	5	3	5	1	Non-clinician	Administrative staff	KBTH	1	10	1	0	0	2	9	40	1	1	0	0	1	3	6	0	0	6	3	6	0	1	3	0	1	0	0	5	5	5	0	5	0	8	1	41	1	1	3	0
KK159	52	0	2	1	4	0	Non-clinician	LAUNDRY	KBTH	1	22	0	0	0	1	12	48	4	0	1	5	0	3	6	0	0	6	3	6	0	0	6	0	1	0	0	6	6	6	0	6	0	12	0	48	1	1	3	0
KK185	47	1	3	3	3	1	Non-clinician	Accounts staff	KBTH	2	20	0	0	0	2	9	40	1	1	0	0	0	0	6	0	0	5	0	6	0	0	5	0	5	0	0	6	6	5	0	6	0	5	0	45	1	1	3	0
KK167	56	0	2	2	4	1	Non-clinician	SOCIAL WELFARE	KBTH	1	26	0	0	0	2	6	40	3	0	0	1	1	1	5	0	0	6	1	6	0	0	6	0	1	0	0	6	6	5	0	6	0	5	0	46	1	1	3	0
KK218	49	0	3	1	2	1	Non-clinician	MORTUARY STAFF	KBTH	3	16	0	0	0	2	9	40	1	1	0	2	1	3	4	1	0	5	3	6	0	1	2	2	1	2	3	1	5	5	1	2	1	16	5	30	1	1	1	0
KK057	52	0	4	1	3	1	Non-clinician	MORTUARY STAFF	KBTH	3	26	0	0	0	1	12	48	4	0	1	1	4	3	6	0	1	0	0	6	1	0	2	0	5	0	1	6	6	6	0	5	0	15	1	37	1	1	2	0
KK44	55	0	3	2	5	1	Non-clinician	SUPPLY OFFICER	KBTH	1	24	0	0	0	2	9	40	1	1	0	4	0	0	6	0	0	6	1	6	0	1	5	3	1	0	1	5	6	5	1	6	2	11	3	45	1	1	3	0
KK49	48	0	2	2	5	1	Non-clinician	Administrative staff	KBTH	1	22	0	0	0	1	12	48	4	0	1	0	0	1	1	0	0	6	1	0	0	1	1	0	1	0	0	6	6	1	0	1	0	3	1	22	1	1	1	0
KK39	46	1	2	2	4	1	Non-clinician	Cook	KBTH	1	17	0	0	0	2	9	40	1	1	0	1	2	1	1	2	1	1	1	1	2	2	2	1	1	1	1	2	2	1	0	3	2	9	9	13	1	2	1	0
PC016	50	0	1	2	6	1	Non-clinician	LAUNDRY	KBTH	1	24	1	0	0	1	12	48	4	0	1	0	6	1	6	0	0	0	0	0	0	0	6	1	1	2	2	2	1	1	1	2	2	12	4	18	1	1	1	0
KK77	54	0	3	1	3	1	Non-clinician	ORDERLY	KBTH	3	22	0	0	0	2	6	40	3	0	0	0	1	3	6	0	1	6	0	6	0	1	6	0	2	0	0	6	6	6	0	6	0	7	1	48	1	1	3	0
KK21	53	1	2	2	3	1	Non-clinician	ORDERLY	KBTH	1	26	0	0	0	1	12	48	4	0	1	1	0	0	0	0	0	1	0	0	0	0	1	0	1	0	0	6	3	0	0	6	0	2	0	17	1	1	1	0
KK042	50	0	2	2	3	1	Non-clinician	ORDERLY	KBTH	2	23	0	0	0	2	6	40	3	0	0	4	1	1	0	0	1	6	1	6	0	0	6	0	0	1	0	5	6	0	0	5	0	8	1	34	1	1	2	0
KK23	35	1	2	2	5	1	Non-clinician	Accounts staff	KBTH	1	3	0	0	0	2	9	40	1	1	0	3	3	2	3	0	0	6	1	6	0	0	6	0	1	0	1	6	6	6	0	6	5	11	5	45	1	1	3	0
KK0350	55	0	2	2	5	1	Non-clinician	Cook	KBTH	1	26	0	0	0	1	12	48	4	0	1	1	1	3	5	1	0	3	5	5	1	1	3	1	2	0	3	5	5	4	0	3	1	16	4	33	1	1	2	0
KK47	41	1	2	2	3	1	Non-clinician	ORDERLY	KBTH	3	7	0	1	1	2	9	40	1	1	0	0	0	5	6	0	0	6	5	6	0	0	1	0	1	0	0	6	5	6	0	6	1	11	1	42	1	1	3	0
KK93	38	0	2	2	2	1	Non-clinician	ORDERLY	KBTH	1	12	0	0	0	1	12	48	4	0	1	0	5	3	5	0	0	5	0	5	0	0	6	0	0	0	0	6	6	6	0	5	0	8	0	44	1	1	3	0
KK83	46	1	2	1	2	1	Non-clinician	ORDERLY	KBTH	2	22	0	0	2	2	9	40	1	1	0	1	1	4	6	0	0	6	1	6	0	0	6	0	1	0	0	6	6	1	0	6	0	8	0	43	1	1	3	0
KK88	40	0	2	2	3	1	Non-clinician	ORDERLY	KBTH	3	20	0	0	0	1	12	48	4	0	1	1	1	4	6	0	0	6	1	6	0	0	6	0	1	0	0	6	6	1	0	6	0	8	0	43	1	1	3	0
KK145	45	1	2	1	5	1	Non-clinician	Administrative staff	KBTH	1	14	0	0	0	2	9	40	1	1	0	3	1	0	6	0	1	6	1	1	0	0	6	2	1	0	0	5	6	5	1	6	5	10	5	41	1	1	3	0
KK190	50	1	2	2	5	1	Non-clinician	Administrative staff	KBTH	1	21	1	0	0	2	6	40	3	0	0	1	1	3	6	0	3	6	5	6	0	0	5	0	0	0	1	5	6	5	0	6	1	14	1	45	1	1	3	0
KK148	43	1	2	2	6	1	Non-clinician	HUMAN RESOURCE	KBTH	1	5	0	0	4	2	70	40	1	1	1	0	1	1	5	0	1	6	1	6	0	1	6	1	0	0	0	5	4	4	1	6	2	6	3	42	1	1	3	0
KK173	24	1	1	2	2	1	Non-clinician	ORDERLY	KBTH	2	2	0	1	1	2	65	40	1	1	1	0	1	1	5	0	1	6	1	6	0	1	6	1	0	0	0	5	4	4	1	6	2	6	3	42	1	1	3	0
KK202	35	1	2	1	4	1	Non-clinician	ORDERLY	KBTH	1	12	0	0	0	2	40	40	1	1	1	0	1	1	5	0	1	6	1	6	0	1	6	1	0	0	0	5	4	4	1	6	2	6	3	42	1	1	3	0
KK205	44	0	2	1	4	1	Non-clinician	SECURITY	KBTH	1	13	0	0	0	2	120	40	1	1	1	0	1	1	5	0	1	6	1	6	0	1	6	1	0	0	0	5	4	4	1	6	2	6	3	42	1	1	3	0
KK95	47	1	1	1	4	1	Non-clinician	SECRETARY	KBTH	1	18	0	0	0	2	6	40	1	1	1	0	1	1	5	0	1	6	1	6	0	1	6	1	0	0	0	5	4	4	1	6	2	6	3	42	1	1	3	0
KK146	37	1	2	2	5	1	Non-clinician	SECRETARY	KBTH	1	13	0	0	0	2	40	40	1	1	1	0	1	1	5	0	1	6	1	6	0	1	6	1	0	0	0	5	4	4	1	6	2	6	3	42	1	1	3	0
KK202	30	1	3	2	4	1	Non-clinician	Records/biostatisticians	KBTH	3	9	0	0	0	2	50	40	1	1	1	0	1	1	5	0	1	6	1	6	0	1	6	1	0	0	0	5	4	4	1	6	2	6	3	42	1	1	3	0
KK186	43	0	2	2	5	1	Non-clinician	Records/biostatisticians	KBTH	1	20	0	0	0	2	122	40	1	1	1	0	1	1	5	0	1	6	1	6	0	1	6	1	0	0	0	5	4	4	1	6	2	6	3	42	1	1	3	0
KK182	33	1	3	3	5	1	Non-clinician	Records/biostatisticians	KBTH	1	12	0	0	0	2	140	40	1	1	1	0	1	1	5	0	1	6	1	6	0	1	6	1	0	0	0	5	4	4	1	6	2	6	3	42	1	1	3	0
KK206	49	0	3	3	5	0	Non-clinician	Records/biostatisticians	KBTH	2	24	0	0	0	2	22	40	1	1	1	0	1	1	5	0	1	6	1	6	0	1	6	1	0	0	0	5	4	4	1	6	2	6	3	42	1	1	3	0
KK164	30	0	2	2	5	1	Non-clinician	Records/biostatisticians	KBTH	3	11	0	0	0	2	70	40	1	1	1	0	1	1	5	0	1	6	1	6	0	1	6	1	0	0	0	5	4	4	1	6	2	6	3	42	1	1	3	0
KK141	26	1	2	3	4	0	Non-clinician	Records/biostatisticians	KBTH	1	4	0	0	0	2	65	40	1	1	1	0	1	1	5	0	1	6	1	6	0	1	6	1	0	0	0	5	4	4	1	6	2	6	3	42	1	1	3	0
KK86	35	1	5	3	5	1	Non-clinician	Administrative staff	KBTH	1	10	1	0	0	2	9	40	1	1	0	0	1	3	6	0	0	6	3	6	0	1	3	0	1	0	0	5	5	5	0	5	0	8	1	41	1	1	3	0
KK210	52	0	2	1	4	0	Non-clinician	LAUNDRY	KBTH	1	22	0	0	0	1	12	48	4	0	1	5	0	3	6	0	0	6	3	6	0	0	6	0	1	0	0	6	6	6	0	6	0	12	0	48	1	1	3	0
KK217	47	1	3	3	3	1	Non-clinician	Accounts staff	KBTH	2	20	0	0	0	2	9	40	1	1	0	0	0	0	6	0	0	5	0	6	0	0	5	0	5	0	0	6	6	5	0	6	0	5	0	45	1	1	3	0
KK134	56	0	2	2	4	1	Non-clinician	SOCIAL WELFARE	KBTH	1	26	0	0	0	2	6	40	3	0	0	1	1	1	5	0	0	6	1	6	0	0	6	0	1	0	0	6	6	5	0	6	0	5	0	46	1	1	3	0
KK170	49	0	3	1	2	1	Non-clinician	MORTUARY STAFF	KBTH	3	16	0	0	0	2	9	40	1	1	0	2	1	3	4	1	0	5	3	6	0	1	2	2	1	2	3	1	5	5	1	2	1	16	5	30	1	1	1	0
KK169	52	0	4	1	3	1	Non-clinician	MORTUARY STAFF	KBTH	3	26	0	0	0	1	12	48	4	0	1	1	4	3	6	0	1	0	0	6	1	0	2	0	5	0	1	6	6	6	0	5	0	15	1	37	1	1	2	0
KK91	55	0	3	2	5	1	Non-clinician	SUPPLY OFFICER	KBTH	1	24	0	0	0	2	9	40	1	1	0	4	0	0	6	0	0	6	1	6	0	1	5	3	1	0	1	5	6	5	1	6	2	11	3	45	1	1	3	0
KK340	48	0	2	2	5	1	Non-clinician	Administrative staff	KBTH	1	22	0	0	0	1	12	48	4	0	1	0	0	1	1	0	0	6	1	0	0	1	1	0	1	0	0	6	6	1	0	1	0	3	1	22	1	1	1	0
KK142	46	1	2	2	4	1	Non-clinician	Cook	KBTH	1	17	0	0	0	2	9	40	1	1	0	1	2	1	1	2	1	1	1	1	2	2	2	1	1	1	1	2	2	1	0	3	2	9	9	13	1	2	1	0
KK203	50	0	1	2	6	1	Non-clinician	LAUNDRY	KBTH	1	24	1	0	0	1	12	48	4	0	1	0	6	1	6	0	0	0	0	0	0	0	6	1	1	2	2	2	1	1	1	2	2	12	4	18	1	1	1	0
KK231	54	0	3	1	3	1	Non-clinician	ORDERLY	KBTH	3	22	0	0	0	2	6	40	3	0	0	0	1	3	6	0	1	6	0	6	0	1	6	0	2	0	0	6	6	6	0	6	0	7	1	48	1	1	3	0
KK153	53	1	2	2	3	1	Non-clinician	ORDERLY	KBTH	1	26	0	0	0	1	12	48	4	0	1	1	0	0	0	0	0	1	0	0	0	0	1	0	1	0	0	6	3	0	0	6	0	2	0	17	1	1	1	0
KK184	50	0	2	2	3	1	Non-clinician	ORDERLY	KBTH	2	23	0	0	0	2	6	40	3	0	0	4	1	1	0	0	1	6	1	6	0	0	6	0	0	1	0	5	6	0	0	5	0	8	1	34	1	1	2	0
KK79	35	1	2	2	5	1	Non-clinician	Accounts staff	KBTH	1	3	0	0	0	2	9	40	1	1	0	3	3	2	3	0	0	6	1	6	0	0	6	0	1	0	1	6	6	6	0	6	5	11	5	45	1	1	3	0
KK90	55	0	2	2	5	1	Non-clinician	Cook	KBTH	1	26	0	0	0	1	12	48	4	0	1	1	1	3	5	1	0	3	5	5	1	1	3	1	2	0	3	5	5	4	0	3	1	16	4	33	1	1	2	0
KK221	41	1	2	2	3	1	Non-clinician	ORDERLY	KBTH	3	7	0	1	1	2	9	40	1	1	0	0	0	5	6	0	0	6	5	6	0	0	1	0	1	0	0	6	5	6	0	6	1	11	1	42	1	1	3	0
KK191	38	0	2	2	2	1	Non-clinician	ORDERLY	KBTH	1	12	0	0	0	1	12	48	4	0	1	0	5	3	5	0	0	5	0	5	0	0	6	0	0	0	0	6	6	6	0	5	0	8	0	44	1	1	3	0
KK149	46	1	2	1	2	1	Non-clinician	ORDERLY	KBTH	2	22	0	0	2	2	9	40	1	1	0	1	1	4	6	0	0	6	1	6	0	0	6	0	1	0	0	6	6	1	0	6	0	8	0	43	1	1	3	0
KK151	40	0	2	2	3	1	Non-clinician	ORDERLY	KBTH	3	20	0	0	0	1	12	48	4	0	1	1	1	4	6	0	0	6	1	6	0	0	6	0	1	0	0	6	6	1	0	6	0	8	0	43	1	1	3	0
KK161	45	1	2	1	5	1	Non-clinician	Administrative staff	KBTH	1	14	0	0	0	2	9	40	1	1	0	3	1	0	6	0	1	6	1	1	0	0	6	2	1	0	0	5	6	5	1	6	5	10	5	41	1	1	3	0
KK223	50	1	2	2	5	1	Non-clinician	Administrative staff	KBTH	1	21	1	0	0	2	6	40	3	0	0	1	1	3	6	0	3	6	5	6	0	0	5	0	0	0	1	5	6	5	0	6	1	14	1	45	1	1	3	0
KK139	43	1	2	2	6	1	Non-clinician	HUMAN RESOURCE	KBTH	1	5	0	0	4	2	70	40	1	1	1	0	1	1	5	0	1	6	1	6	0	1	6	1	0	0	0	5	4	4	1	6	2	6	3	42	1	1	3	0
KK192	24	1	1	2	2	1	Non-clinician	ORDERLY	KBTH	2	2	0	1	1	2	65	40	1	1	1	0	1	1	5	0	1	6	1	6	0	1	6	1	0	0	0	5	4	4	1	6	2	6	3	42	1	1	3	0
KK143	35	1	2	1	4	1	Non-clinician	ORDERLY	KBTH	1	12	0	0	0	2	40	40	1	1	1	0	1	1	5	0	1	6	1	6	0	1	6	1	0	0	0	5	4	4	1	6	2	6	3	42	1	1	3	0
KK171	44	0	2	1	4	1	Non-clinician	SECURITY	KBTH	1	13	0	0	0	2	120	40	1	1	1	0	1	1	5	0	1	6	1	6	0	1	6	1	0	0	0	5	4	4	1	6	2	6	3	42	1	1	3	0
KK140	47	1	1	1	4	1	Non-clinician	SECRETARY	KBTH	1	18	0	0	0	2	6	40	1	1	1	0	1	1	5	0	1	6	1	6	0	1	6	1	0	0	0	5	4	4	1	6	2	6	3	42	1	1	3	0
KK137	37	1	2	2	5	1	Non-clinician	SECRETARY	KBTH	1	13	0	0	0	2	40	40	1	1	1	0	1	1	5	0	1	6	1	6	0	1	6	1	0	0	0	5	4	4	1	6	2	6	3	42	1	1	3	0
KK156	30	1	3	2	4	1	Non-clinician	Records/biostatisticians	KBTH	3	9	0	0	0	2	50	40	1	1	1	0	1	1	5	0	1	6	1	6	0	1	6	1	0	0	0	5	4	4	1	6	2	6	3	42	1	1	3	0
KK201	43	0	2	2	5	1	Non-clinician	Records/biostatisticians	KBTH	1	20	0	0	0	2	122	40	1	1	1	0	1	1	5	0	1	6	1	6	0	1	6	1	0	0	0	5	4	4	1	6	2	6	3	42	1	1	3	0
KK154	33	1	3	3	5	1	Non-clinician	Records/biostatisticians	KBTH	1	12	0	0	0	2	140	40	1	1	1	0	1	1	5	0	1	6	1	6	0	1	6	1	0	0	0	5	4	4	1	6	2	6	3	42	1	1	3	0
KK159	49	0	3	3	5	0	Non-clinician	Records/biostatisticians	KBTH	2	24	0	0	0	2	22	40	1	1	1	0	1	1	5	0	1	6	1	6	0	1	6	1	0	0	0	5	4	4	1	6	2	6	3	42	1	1	3	0
KK185	30	0	2	2	5	1	Non-clinician	Records/biostatisticians	KBTH	3	11	0	0	0	2	70	40	1	1	1	0	1	1	5	0	1	6	1	6	0	1	6	1	0	0	0	5	4	4	1	6	2	6	3	42	1	1	3	0
KK167	26	1	2	3	4	0	Non-clinician	Records/biostatisticians	KBTH	1	4	0	0	0	2	65	40	1	1	1	0	1	1	5	0	1	6	1	6	0	1	6	1	0	0	0	5	4	4	1	6	2	6	3	42	1	1	3	0
KK214	54	0	3	1	3	1	Non-clinician	ORDERLY	KBTH	3	22	0	0	0	2	6	40	3	0	0	0	1	3	6	0	1	6	0	6	0	1	6	0	2	0	0	6	6	6	0	6	0	7	1	48	1	1	3	0
KK218	53	1	2	2	3	1	Non-clinician	ORDERLY	KBTH	1	26	0	0	0	1	12	48	4	0	1	1	0	0	0	0	0	1	0	0	0	0	1	0	1	0	0	6	3	0	0	6	0	2	0	17	1	1	1	0
KK057	50	0	2	2	3	1	Non-clinician	ORDERLY	KBTH	2	23	0	0	0	2	6	40	3	0	0	4	1	1	0	0	1	6	1	6	0	0	6	0	0	1	0	5	6	0	0	5	0	8	1	34	1	1	2	0
KK44	35	1	2	2	5	1	Non-clinician	Accounts staff	KBTH	1	3	0	0	0	2	9	40	1	1	0	3	3	2	3	0	0	6	1	6	0	0	6	0	1	0	1	6	6	6	0	6	5	11	5	45	1	1	3	0
KK49	55	0	2	2	5	1	Non-clinician	Cook	KBTH	1	26	0	0	0	1	12	48	4	0	1	1	1	3	5	1	0	3	5	5	1	1	3	1	2	0	3	5	5	4	0	3	1	16	4	33	1	1	2	0
KK39	41	1	2	2	3	1	Non-clinician	ORDERLY	KBTH	3	7	0	1	1	2	9	40	1	1	0	0	0	5	6	0	0	6	5	6	0	0	1	0	1	0	0	6	5	6	0	6	1	11	1	42	1	1	3	0
PC016	38	0	2	2	2	1	Non-clinician	ORDERLY	KBTH	1	12	0	0	0	1	12	48	4	0	1	0	5	3	5	0	0	5	0	5	0	0	6	0	0	0	0	6	6	6	0	5	0	8	0	44	1	1	3	0
KK77	46	1	2	1	2	1	Non-clinician	ORDERLY	KBTH	2	22	0	0	2	2	9	40	1	1	0	1	1	4	6	0	0	6	1	6	0	0	6	0	1	0	0	6	6	1	0	6	0	8	0	43	1	1	3	0
KK21	40	0	2	2	3	1	Non-clinician	ORDERLY	KBTH	3	20	0	0	0	1	12	48	4	0	1	1	1	4	6	0	0	6	1	6	0	0	6	0	1	0	0	6	6	1	0	6	0	8	0	43	1	1	3	0
KK042	45	1	2	1	5	1	Non-clinician	Administrative staff	KBTH	1	14	0	0	0	2	9	40	1	1	0	3	1	0	6	0	1	6	1	1	0	0	6	2	1	0	0	5	6	5	1	6	5	10	5	41	1	1	3	0
KK23	50	1	2	2	5	1	Non-clinician	Administrative staff	KBTH	1	21	1	0	0	2	6	40	3	0	0	1	1	3	6	0	3	6	5	6	0	0	5	0	0	0	1	5	6	5	0	6	1	14	1	45	1	1	3	0
KK47	43	1	2	2	6	1	Non-clinician	HUMAN RESOURCE	KBTH	1	5	0	0	4	2	70	40	1	1	1	0	1	1	5	0	1	6	1	6	0	1	6	1	0	0	0	5	4	4	1	6	2	6	3	42	1	1	3	0
KK93	24	1	1	2	2	1	Non-clinician	ORDERLY	KBTH	2	2	0	1	1	2	65	40	1	1	1	0	1	1	5	0	1	6	1	6	0	1	6	1	0	0	0	5	4	4	1	6	2	6	3	42	1	1	3	0
KK83	35	1	2	1	4	1	Non-clinician	ORDERLY	KBTH	1	12	0	0	0	2	40	40	1	1	1	0	1	1	5	0	1	6	1	6	0	1	6	1	0	0	0	5	4	4	1	6	2	6	3	42	1	1	3	0
KK88	44	0	2	1	4	1	Non-clinician	SECURITY	KBTH	1	13	0	0	0	2	120	40	1	1	1	0	1	1	5	0	1	6	1	6	0	1	6	1	0	0	0	5	4	4	1	6	2	6	3	42	1	1	3	0
KK145	47	1	1	1	4	1	Non-clinician	SECRETARY	KBTH	1	18	0	0	0	2	6	40	1	1	1	0	1	1	5	0	1	6	1	6	0	1	6	1	0	0	0	5	4	4	1	6	2	6	3	42	1	1	3	0
KK190	37	1	2	2	5	1	Non-clinician	SECRETARY	KBTH	1	13	0	0	0	2	40	40	1	1	1	0	1	1	5	0	1	6	1	6	0	1	6	1	0	0	0	5	4	4	1	6	2	6	3	42	1	1	3	0
KK193	30	1	3	2	4	1	Non-clinician	Records/biostatisticians	KBTH	3	9	0	0	0	2	50	40	1	1	1	0	1	1	5	0	1	6	1	6	0	1	6	1	0	0	0	5	4	4	1	6	2	6	3	42	1	1	3	0
KK148	43	0	2	2	5	1	Non-clinician	Records/biostatisticians	KBTH	1	20	0	0	0	2	122	40	1	1	1	0	1	1	5	0	1	6	1	6	0	1	6	1	0	0	0	5	4	4	1	6	2	6	3	42	1	1	3	0
KK173	33	1	3	3	5	1	Non-clinician	Records/biostatisticians	KBTH	1	12	0	0	0	2	140	40	1	1	1	0	1	1	5	0	1	6	1	6	0	1	6	1	0	0	0	5	4	4	1	6	2	6	3	42	1	1	3	0
KK202	49	0	3	3	5	0	Non-clinician	Records/biostatisticians	KBTH	2	24	0	0	0	2	22	40	1	1	1	0	1	1	5	0	1	6	1	6	0	1	6	1	0	0	0	5	4	4	1	6	2	6	3	42	1	1	3	0
KK205	30	0	2	2	5	1	Non-clinician	Records/biostatisticians	KBTH	3	11	0	0	0	2	70	40	1	1	1	0	1	1	5	0	1	6	1	6	0	1	6	1	0	0	0	5	4	4	1	6	2	6	3	42	1	1	3	0
KK95	26	1	2	3	4	0	Non-clinician	Records/biostatisticians	KBTH	1	4	0	0	0	2	65	40	1	1	1	0	1	1	5	0	1	6	1	6	0	1	6	1	0	0	0	5	4	4	1	6	2	6	3	42	1	1	3	0
KK146	40	0	2	2	3	1	Non-clinician	ORDERLY	KBTH	3	20	0	0	0	1	12	48	4	0	1	1	1	4	6	0	0	6	1	6	0	0	6	0	1	0	0	6	6	1	0	6	0	8	0	43	1	1	3	0
KK202	45	1	2	1	5	1	Non-clinician	Administrative staff	KBTH	1	14	0	0	0	2	9	40	1	1	0	3	1	0	6	0	1	6	1	1	0	0	6	2	1	0	0	5	6	5	1	6	5	10	5	41	1	1	3	0
KK186	50	1	2	2	5	1	Non-clinician	Administrative staff	KBTH	1	21	1	0	0	2	6	40	3	0	0	1	1	3	6	0	3	6	5	6	0	0	5	0	0	0	1	5	6	5	0	6	1	14	1	45	1	1	3	0
KK206	49	0	3	4	6	1	Clinical	Nurse/Midwife	KBTH	1	16	0	0	0	2	9	40	1	1	0	2	1	3	4	1	0	5	3	6	0	1	2	2	1	2	3	1	5	5	1	2	1	16	5	30	1	1	1	0
KK164	52	0	4	3	5	1	Clinical	Nurse/Midwife	KBTH	1	26	0	0	0	1	12	48	4	0	1	1	4	3	6	0	1	0	0	6	1	0	2	0	5	0	1	6	6	6	0	5	0	15	1	37	1	1	2	0
KK141	55	0	3	2	5	1	Clinical	Nurse/Midwife	KBTH	1	24	0	0	0	2	9	40	1	1	0	4	0	0	6	0	0	6	1	6	0	1	5	3	1	0	1	5	6	5	1	6	2	11	3	45	1	1	3	0
KK86	48	0	2	2	5	1	Clinical	Nurse/Midwife	KBTH	1	22	0	0	0	1	12	48	4	0	1	0	0	1	1	0	0	6	1	0	0	1	1	0	1	0	0	6	6	1	0	1	0	3	1	22	1	1	1	0
KK215	46	1	2	2	5	1	Clinical	Nurse/Midwife	KBTH	1	17	0	0	0	2	9	40	1	1	0	1	2	1	1	2	1	1	1	1	2	2	2	1	1	1	1	2	2	1	0	3	2	9	9	13	1	2	1	0
KK210	50	0	1	2	5	1	Clinical	Nurse/Midwife	KBTH	1	24	1	0	0	1	12	48	4	0	1	0	6	1	6	0	0	0	0	0	0	0	6	1	1	2	2	2	1	1	1	2	2	12	4	18	1	1	1	0
KK217	54	0	3	3	5	1	Clinical	Nurse/Midwife	KBTH	1	22	0	0	0	2	6	40	3	0	0	0	1	3	6	0	1	6	0	6	0	1	6	0	2	0	0	6	6	6	0	6	0	7	1	48	1	1	3	0
KK134	53	1	2	2	5	0	Clinical	Nurse/Midwife	KBTH	1	26	0	0	0	1	12	48	4	0	1	1	0	0	0	0	0	1	0	0	0	0	1	0	1	0	0	6	3	0	0	6	0	2	0	17	1	1	1	0
KK222	50	0	2	3	5	0	Clinical	Nurse/Midwife	KBTH	2	23	0	0	0	2	6	40	3	0	0	4	1	1	0	0	1	6	1	6	0	0	6	0	0	1	0	5	6	0	0	5	0	8	1	34	1	1	2	0
KK170	35	1	2	3	5	1	Clinical	Nurse/Midwife	KBTH	1	3	0	0	0	2	9	40	1	1	0	3	3	2	3	0	0	6	1	6	0	0	6	0	1	0	1	6	6	6	0	6	5	11	5	45	1	1	3	0
KK169	55	0	2	3	5	0	Clinical	Nurse/Midwife	KBTH	1	26	0	0	0	1	12	48	4	0	1	1	1	3	5	1	0	3	5	5	1	1	3	1	2	0	3	5	5	4	0	3	1	16	4	33	1	1	2	0
KK91	41	1	2	2	5	1	Clinical	Nurse/Midwife	KBTH	3	7	0	1	1	2	9	40	1	1	0	0	0	5	6	0	0	6	5	6	0	0	1	0	1	0	0	6	5	6	0	6	1	11	1	42	1	1	3	0
KK340	38	0	2	2	5	1	Clinical	Nurse/Midwife	KBTH	2	12	0	0	0	1	12	48	4	0	1	0	5	3	5	0	0	5	0	5	0	0	6	0	0	0	0	6	6	6	0	5	0	8	0	44	1	1	3	0
KK142	46	1	2	2	5	0	Clinical	Nurse/Midwife	KBTH	2	22	0	0	2	2	9	40	1	1	0	1	1	4	6	0	0	6	1	6	0	0	6	0	1	0	0	6	6	1	0	6	0	8	0	43	1	1	3	0
KK203	35	1	5	3	5	1	Clinical	Nurse/Midwife	KBTH	1	10	1	0	0	2	9	40	1	1	0	0	1	3	6	0	0	6	3	6	0	1	3	0	1	0	0	5	5	5	0	5	0	8	1	41	1	1	3	0
KK153	52	0	2	4	6	0	Clinical	Nurse/Midwife	KBTH	1	22	0	0	0	1	12	48	4	0	1	5	0	3	6	0	0	6	3	6	0	0	6	0	1	0	0	6	6	6	0	6	0	12	0	48	1	1	3	0
KK184	47	1	3	3	5	1	Clinical	Nurse/Midwife	KBTH	2	20	0	0	0	2	9	40	1	1	0	0	0	0	6	0	0	5	0	6	0	0	5	0	5	0	0	6	6	5	0	6	0	5	0	45	1	1	3	0
KK79	56	0	2	3	5	1	Clinical	Nurse/Midwife	KBTH	1	26	0	0	0	2	6	40	3	0	0	1	1	1	5	0	0	6	1	6	0	0	6	0	1	0	0	6	6	5	0	6	0	5	0	46	1	1	3	0
KK221	49	0	3	4	6	1	Clinical	Nurse/Midwife	KBTH	1	16	0	0	0	2	9	40	1	1	0	2	1	3	4	1	0	5	3	6	0	1	2	2	1	2	3	1	5	5	1	2	1	16	5	30	1	1	1	0
KK191	52	0	4	3	5	1	Clinical	Nurse/Midwife	KBTH	1	26	0	0	0	1	12	48	4	0	1	1	4	3	6	0	1	0	0	6	1	0	2	0	5	0	1	6	6	6	0	5	0	15	1	37	1	1	2	0
KK149	55	0	3	2	5	1	Clinical	Nurse/Midwife	KBTH	1	24	0	0	0	2	9	40	1	1	0	4	0	0	6	0	0	6	1	6	0	1	5	3	1	0	1	5	6	5	1	6	2	11	3	45	1	1	3	0
KK151	48	0	2	2	5	1	Clinical	Nurse/Midwife	KBTH	1	22	0	0	0	1	12	48	4	0	1	0	0	1	1	0	0	6	1	0	0	1	1	0	1	0	0	6	6	1	0	1	0	3	1	22	1	1	1	0
KK161	46	1	2	2	5	1	Clinical	Nurse/Midwife	KBTH	1	17	0	0	0	2	9	40	1	1	0	1	2	1	1	2	1	1	1	1	2	2	2	1	1	1	1	2	2	1	0	3	2	9	9	13	1	2	1	0
KK223	50	0	1	2	5	1	Clinical	Nurse/Midwife	KBTH	1	24	1	0	0	1	12	48	4	0	1	0	6	1	6	0	0	0	0	0	0	0	6	1	1	2	2	2	1	1	1	2	2	12	4	18	1	1	1	0
KK194	54	0	3	3	5	1	Clinical	Nurse/Midwife	KBTH	1	22	0	0	0	2	6	40	3	0	0	0	1	3	6	0	1	6	0	6	0	1	6	0	2	0	0	6	6	6	0	6	0	7	1	48	1	1	3	0
KK139	53	1	2	2	5	0	Clinical	Nurse/Midwife	KBTH	1	26	0	0	0	1	12	48	4	0	1	1	0	0	0	0	0	1	0	0	0	0	1	0	1	0	0	6	3	0	0	6	0	2	0	17	1	1	1	0
KK192	50	0	2	3	5	0	Clinical	Nurse/Midwife	KBTH	2	23	0	0	0	2	6	40	3	0	0	4	1	1	0	0	1	6	1	6	0	0	6	0	0	1	0	5	6	0	0	5	0	8	1	34	1	1	2	0
KK143	35	1	2	3	5	1	Clinical	Nurse/Midwife	KBTH	1	3	0	0	0	2	9	40	1	1	0	3	3	2	3	0	0	6	1	6	0	0	6	0	1	0	1	6	6	6	0	6	5	11	5	45	1	1	3	0
KK171	55	0	2	3	5	0	Clinical	Nurse/Midwife	KBTH	1	26	0	0	0	1	12	48	4	0	1	1	1	3	5	1	0	3	5	5	1	1	3	1	2	0	3	5	5	4	0	3	1	16	4	33	1	1	2	0
KK140	41	1	2	2	5	1	Clinical	Nurse/Midwife	KBTH	3	7	0	1	1	2	9	40	1	1	0	0	0	5	6	0	0	6	5	6	0	0	1	0	1	0	0	6	5	6	0	6	1	11	1	42	1	1	3	0
KK137	38	0	2	2	5	1	Clinical	Nurse/Midwife	KBTH	2	12	0	0	0	1	12	48	4	0	1	0	5	3	5	0	0	5	0	5	0	0	6	0	0	0	0	6	6	6	0	5	0	8	0	44	1	1	3	0
KK156	46	1	2	2	5	0	Clinical	Nurse/Midwife	KBTH	2	22	0	0	2	2	9	40	1	1	0	1	1	4	6	0	0	6	1	6	0	0	6	0	1	0	0	6	6	1	0	6	0	8	0	43	1	1	3	0
KK201	35	1	5	3	5	1	Clinical	Nurse/Midwife	KBTH	1	10	1	0	0	2	9	40	1	1	0	0	1	3	6	0	0	6	3	6	0	1	3	0	1	0	0	5	5	5	0	5	0	8	1	41	1	1	3	0
KK159	35	1	5	3	5	1	Clinical	Nurse/Midwife	KBTH	1	10	1	0	0	2	9	40	1	1	0	0	1	3	6	0	0	6	3	6	0	1	3	0	1	0	0	5	5	5	0	5	0	8	1	41	1	1	3	0
KK167	52	0	2	4	6	0	Clinical	Nurse/Midwife	KBTH	1	22	0	0	0	1	12	48	4	0	1	5	0	3	6	0	0	6	3	6	0	0	6	0	1	0	0	6	6	6	0	6	0	12	0	48	1	1	3	0
KK214	47	1	3	3	5	1	Clinical	Nurse/Midwife	KBTH	2	20	0	0	0	2	9	40	1	1	0	0	0	0	6	0	0	5	0	6	0	0	5	0	5	0	0	6	6	5	0	6	0	5	0	45	1	1	3	0
KK218	56	0	2	3	5	1	Clinical	Nurse/Midwife	KBTH	1	26	0	0	0	2	6	40	3	0	0	1	1	1	5	0	0	6	1	6	0	0	6	0	1	0	0	6	6	5	0	6	0	5	0	46	1	1	3	0
KK44	49	0	3	4	6	1	Clinical	Nurse/Midwife	KBTH	1	16	0	0	0	2	9	40	1	1	0	2	1	3	4	1	0	5	3	6	0	1	2	2	1	2	3	1	5	5	1	2	1	16	5	30	1	1	1	0
KK49	52	0	4	3	5	1	Clinical	Nurse/Midwife	KBTH	1	26	0	0	0	1	12	48	4	0	1	1	4	3	6	0	1	0	0	6	1	0	2	0	5	0	1	6	6	6	0	5	0	15	1	37	1	1	2	0
KK39	55	0	3	2	5	1	Clinical	Nurse/Midwife	KBTH	1	24	0	0	0	2	9	40	1	1	0	4	0	0	6	0	0	6	1	6	0	1	5	3	1	0	1	5	6	5	1	6	2	11	3	45	1	1	3	0
PC016	48	0	2	2	5	1	Clinical	Nurse/Midwife	KBTH	1	22	0	0	0	1	12	48	4	0	1	0	0	1	1	0	0	6	1	0	0	1	1	0	1	0	0	6	6	1	0	1	0	3	1	22	1	1	1	0
KK77	46	1	2	2	5	1	Clinical	Nurse/Midwife	KBTH	1	17	0	0	0	2	9	40	1	1	0	1	2	1	1	2	1	1	1	1	2	2	2	1	1	1	1	2	2	1	0	3	2	9	9	13	1	2	1	0
KK21	50	0	1	2	5	1	Clinical	Nurse/Midwife	KBTH	1	24	1	0	0	1	12	48	4	0	1	0	6	1	6	0	0	0	0	0	0	0	6	1	1	2	2	2	1	1	1	2	2	12	4	18	1	1	1	0
KK042	54	0	3	3	5	1	Clinical	Nurse/Midwife	KBTH	1	22	0	0	0	2	6	40	3	0	0	0	1	3	6	0	1	6	0	6	0	1	6	0	2	0	0	6	6	6	0	6	0	7	1	48	1	1	3	0
KK23	53	1	2	2	5	0	Clinical	Nurse/Midwife	KBTH	1	26	0	0	0	1	12	48	4	0	1	1	0	0	0	0	0	1	0	0	0	0	1	0	1	0	0	6	3	0	0	6	0	2	0	17	1	1	1	0
KK0350	50	0	2	3	5	0	Clinical	Nurse/Midwife	KBTH	2	23	0	0	0	2	6	40	3	0	0	4	1	1	0	0	1	6	1	6	0	0	6	0	0	1	0	5	6	0	0	5	0	8	1	34	1	1	2	0
KK47	35	1	2	3	5	1	Clinical	Nurse/Midwife	KBTH	1	3	0	0	0	2	9	40	1	1	0	3	3	2	3	0	0	6	1	6	0	0	6	0	1	0	1	6	6	6	0	6	5	11	5	45	1	1	3	0
KK93	55	0	2	3	5	0	Clinical	Nurse/Midwife	KBTH	1	26	0	0	0	1	12	48	4	0	1	1	1	3	5	1	0	3	5	5	1	1	3	1	2	0	3	5	5	4	0	3	1	16	4	33	1	1	2	0
KK83	41	1	2	2	5	1	Clinical	Nurse/Midwife	KBTH	3	7	0	1	1	2	9	40	1	1	0	0	0	5	6	0	0	6	5	6	0	0	1	0	1	0	0	6	5	6	0	6	1	11	1	42	1	1	3	0
KK88	38	0	2	2	5	1	Clinical	Nurse/Midwife	KBTH	2	12	0	0	0	1	12	48	4	0	1	0	5	3	5	0	0	5	0	5	0	0	6	0	0	0	0	6	6	6	0	5	0	8	0	44	1	1	3	0
KK145	46	1	2	2	5	0	Clinical	Nurse/Midwife	KBTH	2	22	0	0	2	2	9	40	1	1	0	1	1	4	6	0	0	6	1	6	0	0	6	0	1	0	0	6	6	1	0	6	0	8	0	43	1	1	3	0
KK190	35	1	5	3	5	1	Clinical	Nurse/Midwife	KBTH	1	10	1	0	0	2	9	40	1	1	0	0	1	3	6	0	0	6	3	6	0	1	3	0	1	0	0	5	5	5	0	5	0	8	1	41	1	1	3	0
KK148	41	1	2	4	5	1	Clinical	Doctor/Prescriber	KBTH	2	7	0	1	1	2	9	40	1	1	0	0	0	5	6	0	0	6	5	6	0	0	1	0	1	0	0	6	5	6	0	6	1	11	1	42	1	1	3	0
KK173	38	0	2	4	5	1	Clinical	Doctor/Prescriber	KBTH	1	12	0	0	0	1	12	48	4	0	1	0	5	3	5	0	0	5	0	5	0	0	6	0	0	0	0	6	6	6	0	5	0	8	0	44	1	1	3	0
KK202	46	1	2	5	5	0	Clinical	Doctor/Prescriber	KBTH	3	22	0	0	2	2	9	40	1	1	0	1	1	4	6	0	0	6	1	6	0	0	6	0	1	0	0	6	6	1	0	6	0	8	0	43	1	1	3	0
KK205	55	0	2	6	6	0	Clinical	Doctor/Prescriber	KBTH	1	26	0	0	0	1	12	48	4	0	1	1	1	3	5	1	0	3	5	5	1	1	3	1	2	0	3	5	5	4	0	3	1	16	4	33	1	1	2	0
KK95	41	1	2	4	5	1	Clinical	Doctor/Prescriber	KBTH	2	7	0	1	1	2	9	40	1	1	0	0	0	5	6	0	0	6	5	6	0	0	1	0	1	0	0	6	5	6	0	6	1	11	1	42	1	1	3	0
KK146	38	0	2	4	5	1	Clinical	Doctor/Prescriber	KBTH	1	12	0	0	0	1	12	48	4	0	1	0	5	3	5	0	0	5	0	5	0	0	6	0	0	0	0	6	6	6	0	5	0	8	0	44	1	1	3	0
KK202	46	1	2	5	5	0	Clinical	Doctor/Prescriber	KBTH	3	22	0	0	2	2	9	40	1	1	0	1	1	4	6	0	0	6	1	6	0	0	6	0	1	0	0	6	6	1	0	6	0	8	0	43	1	1	3	0
KK186	55	0	2	6	6	0	Clinical	Doctor/Prescriber	KBTH	1	26	0	0	0	1	12	48	4	0	1	1	1	3	5	1	0	3	5	5	1	1	3	1	2	0	3	5	5	4	0	3	1	16	4	33	1	1	2	0
KK182	41	1	2	4	5	1	Clinical	Doctor/Prescriber	KBTH	2	7	0	1	1	2	9	40	1	1	0	0	0	5	6	0	0	6	5	6	0	0	1	0	1	0	0	6	5	6	0	6	1	11	1	42	1	1	3	0
KK206	38	0	2	4	5	1	Clinical	Doctor/Prescriber	KBTH	1	12	0	0	0	1	12	48	4	0	1	0	5	3	5	0	0	5	0	5	0	0	6	0	0	0	0	6	6	6	0	5	0	8	0	44	1	1	3	0
KK164	46	1	2	5	5	0	Clinical	Doctor/Prescriber	KBTH	3	22	0	0	2	2	9	40	1	1	0	1	1	4	6	0	0	6	1	6	0	0	6	0	1	0	0	6	6	1	0	6	0	8	0	43	1	1	3	0
KK141	55	0	2	6	6	0	Clinical	Doctor/Prescriber	KBTH	1	26	0	0	0	1	12	48	4	0	1	1	1	3	5	1	0	3	5	5	1	1	3	1	2	0	3	5	5	4	0	3	1	16	4	33	1	1	2	0
KK86	41	1	2	4	5	1	Clinical	Doctor/Prescriber	KBTH	2	7	0	1	1	2	9	40	1	1	0	0	0	5	6	0	0	6	5	6	0	0	1	0	1	0	0	6	5	6	0	6	1	11	1	42	1	1	3	0
KK210	48	0	3	3	5	1	Clinical	Pharmacy staff	KBTH	1	22	0	0	0	2	6	40	3	0	0	0	1	3	6	0	1	6	0	6	0	1	6	0	2	0	0	6	6	6	0	6	0	7	1	48	1	1	3	0
KK217	49	1	2	2	5	0	Clinical	Pharmacy staff	KBTH	1	26	0	0	0	1	12	48	4	0	1	1	0	0	0	0	0	1	0	0	0	0	1	0	1	0	0	6	3	0	0	6	0	2	0	17	1	1	1	0
KK134	52	0	2	3	5	0	Clinical	Pharmacy staff	KBTH	2	23	0	0	0	2	6	40	3	0	0	4	1	1	0	0	1	6	1	6	0	0	6	0	0	1	0	5	6	0	0	5	0	8	1	34	1	1	2	0
KK222	35	1	2	3	5	1	Clinical	Pharmacy staff	KBTH	1	3	0	0	0	2	9	40	1	1	0	3	3	2	3	0	0	6	1	6	0	0	6	0	1	0	1	6	6	6	0	6	5	11	5	45	1	1	3	0
KK169	35	1	5	3	5	1	Clinical	Laboratory staff	KBTH	1	10	1	0	0	2	9	40	1	1	0	0	1	3	6	0	0	6	3	6	0	1	3	0	1	0	0	5	5	5	0	5	0	8	1	41	1	1	3	0
KK340	35	1	5	3	5	1	Clinical	Laboratory staff	KBTH	1	10	1	0	0	2	9	40	1	1	0	0	1	3	6	0	0	6	3	6	0	1	3	0	1	0	0	5	5	5	0	5	0	8	1	41	1	1	3	0
KK203	50	0	2	3	5	0	Clinical	Others	KBTH	2	23	0	0	0	2	6	40	3	0	0	4	1	1	0	0	1	6	1	6	0	0	6	0	0	1	0	5	6	0	0	5	0	8	1	34	1	1	2	0
KK231	35	1	2	3	5	1	Clinical	Others	KBTH	1	3	0	0	0	2	9	40	1	1	0	3	3	2	3	0	0	6	1	6	0	0	6	0	1	0	1	6	6	6	0	6	5	11	5	45	1	1	3	0
KK153	55	0	2	3	5	0	Clinical	Others	KBTH	1	26	0	0	0	1	12	48	4	0	1	1	1	3	5	1	0	3	5	5	1	1	3	1	2	0	3	5	5	4	0	3	1	16	4	33	1	1	2	0
KK184	41	1	2	2	5	1	Clinical	Others	KBTH	3	7	0	1	1	2	9	40	1	1	0	0	0	5	6	0	0	6	5	6	0	0	1	0	1	0	0	6	5	6	0	6	1	11	1	42	1	1	3	0
KK79	38	0	2	2	5	1	Clinical	Others	KBTH	1	12	0	0	0	1	12	48	4	0	1	0	5	3	5	0	0	5	0	5	0	0	6	0	0	0	0	6	6	6	0	5	0	8	0	44	1	1	3	0
KK90	46	1	2	2	5	0	Clinical	Others	KBTH	2	22	0	0	2	2	9	40	1	1	0	1	1	4	6	0	0	6	1	6	0	0	6	0	1	0	0	6	6	1	0	6	0	8	0	43	1	1	3	0
KK44	48	0	2	2	5	1	Clinical	Nurse/Midwife	KBTH	1	22	0	0	0	1	12	48	4	0	1	0	0	1	1	0	0	6	1	0	0	1	1	0	1	0	0	6	6	1	0	1	0	3	1	22	1	1	1	0
KK93	48	0	2	2	5	1	Clinical	Nurse/Midwife	KBTH	1	22	0	0	0	1	12	48	4	0	1	0	0	1	1	0	0	6	1	0	0	1	1	0	1	0	0	6	6	1	0	1	0	3	1	22	1	1	1	0
KK95	48	0	2	2	5	1	Clinical	Nurse/Midwife	KBTH	1	22	0	0	0	1	12	48	4	0	1	0	0	1	1	0	0	6	1	0	0	1	1	0	1	0	0	6	6	1	0	1	0	3	1	22	1	1	1	0
KK217	48	0	2	2	5	1	Clinical	Nurse/Midwife	KBTH	1	22	0	0	0	1	12	48	4	0	1	0	0	1	1	0	0	6	1	0	0	1	1	0	1	0	0	6	6	1	0	1	0	3	1	22	1	1	1	0
KK153	48	0	2	2	5	1	Clinical	Nurse/Midwife	KBTH	1	22	0	0	0	1	12	48	4	0	1	0	0	1	1	0	0	6	1	0	0	1	1	0	1	0	0	6	6	1	0	1	0	3	1	22	1	1	1	0
KK194	48	0	2	2	5	1	Clinical	Nurse/Midwife	KBTH	1	22	0	0	0	1	12	48	4	0	1	0	0	1	1	0	0	6	1	0	0	1	1	0	1	0	0	6	6	1	0	1	0	3	1	22	1	1	1	0
KK44	48	0	2	2	5	1	Clinical	Nurse/Midwife	KBTH	1	22	0	0	0	1	12	48	4	0	1	0	0	1	1	0	0	6	1	0	0	1	1	0	1	0	0	6	6	1	0	1	0	3	1	22	1	1	1	0
KK93	48	0	2	2	5	1	Clinical	Nurse/Midwife	KBTH	1	22	0	0	0	1	12	48	4	0	1	0	0	1	1	0	0	6	1	0	0	1	1	0	1	0	0	6	6	1	0	1	0	3	1	22	1	1	1	0
KK95	48	0	2	2	5	1	Clinical	Nurse/Midwife	KBTH	1	22	0	0	0	1	12	48	4	0	1	0	0	1	1	0	0	6	1	0	0	1	1	0	1	0	0	6	6	1	0	1	0	3	1	22	1	1	1	0
PC029	31	1	2	2	3	1	Non-clinician	MORTUARY STAFF	WGMH	2	4	1	1	3	1	12	48	4	0	1	3	4	3	6	1	1	6	3	6	0	1	5	2	2	0	0	6	6	6	0	5	0	18	2	46	2	1	3	0
PCO25	50	1	1	2	5	1	Non-clinician	Administrative staff	WGMH	1	22	0	0	0	2	6	40	3	0	0	1	5	5	6	0	1	6	5	6	0	1	6	1	5	0	1	6	5	6	0	6	0	24	1	47	2	1	3	0
PE050	31	1	2	4	5	1	Non-clinician	Administrative staff	WGMH	1	3	1	1	2	2	9	40	1	1	0	2	3	3	6	0	2	6	5	5	0	0	2	2	3	0	2	2	2	2	2	6	2	24	2	31	2	1	1	0
KK138	33	1	2	1	4	1	Non-clinician	Cook	WGMH	1	4	1	1	4	2	6	40	3	0	0	2	2	5	6	0	0	6	5	6	0	3	0	3	3	0	0	6	6	1	2	6	0	22	3	37	2	1	2	0
PC059	46	1	5	1	3	0	Non-clinician	SECURITY	WGMH	1	20	0	0	0	1	20	48	2	1	0	1	1	1	0	1	0	1	2	1	5	6	6	5	1	1	1	1	1	1	5	1	1	17	14	12	2	3	1	0
PC068	36	1	1	1	3	1	Non-clinician	SECURITY	WGMH	1	7	1	1	2	2	9	40	1	1	0	2	3	2	2	1	3	5	2	4	1	0	2	3	2	0	3	3	2	4	0	5	0	20	2	27	2	1	1	0
KK127	44	0	2	1	3	1	Non-clinician	ORDERLY	WGMH	2	23	0	0	0	2	9	40	1	1	0	5	5	5	6	0	0	6	5	6	0	0	5	0	0	0	0	6	6	0	0	6	0	20	0	41	2	1	3	0
KK133	56	0	3	2	5	1	Non-clinician	SECURITY	WGMH	1	32	0	0	0	1	12	48	4	0	1	5	1	3	0	0	0	6	5	6	0	1	3	1	2	0	0	3	6	1	0	1	0	17	1	26	2	1	1	0
PE112	30	0	4	1	5	1	Non-clinician	Administrative staff	WGMH	1	1.5	0	1	2	1	12	48	4	0	1	5	4	6	6	0	1	3	4	6	0	1	0	1	3	0	1	6	6	3	0	2	1	25	2	32	2	1	2	0
KK039	31	1	2	3	5	1	Clinical	Nurse/Midwife	WGMH	3	4	1	1	3	1	12	48	4	0	1	3	4	3	6	1	1	6	3	6	0	1	5	2	2	0	0	6	6	6	0	5	0	18	2	46	2	1	3	0
KK52	50	0	1	4	5	0	Clinical	Nurse/Midwife	WGMH	2	22	0	0	0	2	6	40	3	0	0	1	5	5	6	0	1	6	5	6	0	1	6	1	5	0	1	6	5	6	0	6	0	24	1	47	2	1	3	0
KK111	31	1	2	3	5	1	Clinical	Nurse/Midwife	WGMH	3	3	1	1	2	2	9	40	1	1	0	2	3	3	6	0	2	6	5	5	0	0	2	2	3	0	2	2	2	2	2	6	2	24	2	31	2	1	1	0
KK048	42	1	2	2	5	1	Clinical	Nurse/Midwife	WGMH	2	4	1	1	4	2	6	40	3	0	0	2	2	5	6	0	0	6	5	6	0	3	0	3	3	0	0	6	6	1	2	6	0	22	3	37	2	1	2	0
KK87	46	1	5	2	5	0	Clinical	Nurse/Midwife	WGMH	2	20	0	0	0	1	20	48	2	1	0	1	1	1	0	1	0	1	2	1	5	6	6	5	1	1	1	1	1	1	5	1	1	17	14	12	2	3	1	0
KK01	36	1	1	2	5	1	Clinical	Nurse/Midwife	WGMH	3	7	1	1	2	2	9	40	1	1	0	2	3	2	2	1	3	5	2	4	1	0	2	3	2	0	3	3	2	4	0	5	0	20	2	27	2	1	1	0
KK80	44	0	2	2	5	1	Clinical	Nurse/Midwife	WGMH	3	23	0	0	0	2	9	40	1	1	0	5	5	5	6	0	0	6	5	6	0	0	5	0	0	0	0	6	6	0	0	6	0	20	0	41	2	1	3	0
KK70	56	0	3	3	5	0	Clinical	Nurse/Midwife	WGMH	2	32	0	0	0	1	12	48	4	0	1	5	1	3	0	0	0	6	5	6	0	1	3	1	2	0	0	3	6	1	0	1	0	17	1	26	2	1	1	0
KK071	30	0	4	2	5	1	Clinical	Nurse/Midwife	WGMH	3	1.5	0	1	2	1	12	48	4	0	1	5	4	6	6	0	1	3	4	6	0	1	0	1	3	0	1	6	6	3	0	2	1	25	2	32	2	1	2	0
KK36	31	1	2	3	5	1	Clinical	Nurse/Midwife	WGMH	2	4	1	1	3	1	12	48	4	0	1	3	4	3	6	1	1	6	3	6	0	1	5	2	2	0	0	6	6	6	0	5	0	18	2	46	2	1	3	0
KK046	44	0	2	3	5	1	Clinical	Nurse/Midwife	WGMH	3	23	0	0	0	2	9	40	1	1	0	5	5	5	6	0	0	6	5	6	0	0	5	0	0	0	0	6	6	0	0	6	0	20	0	41	2	1	3	0
KK38	49	0	1	3	5	1	Clinical	Nurse/Midwife	WGMH	2	22	0	0	0	2	6	40	3	0	0	1	5	5	6	0	1	6	5	6	0	1	6	1	5	0	1	6	5	6	0	6	0	24	1	47	2	1	3	0
KK101	31	1	2	3	5	0	Clinical	Nurse/Midwife	WGMH	2	4	1	1	3	1	12	48	4	0	1	3	4	3	6	1	1	6	3	6	0	1	5	2	2	0	0	6	6	6	0	5	0	18	2	46	2	1	3	0
KK09	50	0	1	3	5	0	Clinical	Nurse/Midwife	WGMH	3	22	0	0	0	2	6	40	3	0	0	1	5	5	6	0	1	6	5	6	0	1	6	1	5	0	1	6	5	6	0	6	0	24	1	47	2	1	3	0
KK059	31	1	2	3	5	1	Clinical	Nurse/Midwife	WGMH	3	3	1	1	2	2	9	40	1	1	0	2	3	3	6	0	2	6	5	5	0	0	2	2	3	0	2	2	2	2	2	6	2	24	2	31	2	1	1	0
KK079	42	1	2	3	5	0	Clinical	Nurse/Midwife	WGMH	2	4	1	1	4	2	6	40	3	0	0	2	2	5	6	0	0	6	5	6	0	3	0	3	3	0	0	6	6	1	2	6	0	22	3	37	2	1	2	0
KK056	46	1	5	3	5	0	Clinical	Nurse/Midwife	WGMH	3	20	0	0	0	1	20	48	2	1	0	1	1	1	0	1	0	1	2	1	5	6	6	5	1	1	1	1	1	1	5	1	1	17	14	12	2	3	1	0
KK041	36	1	1	3	5	1	Clinical	Nurse/Midwife	WGMH	2	7	1	1	2	2	9	40	1	1	0	2	3	2	2	1	3	5	2	4	1	0	2	3	2	0	3	3	2	4	0	5	0	20	2	27	2	1	1	0
KK33	44	0	2	3	5	0	Clinical	Nurse/Midwife	WGMH	2	23	0	0	0	2	9	40	1	1	0	5	5	5	6	0	0	6	5	6	0	0	5	0	0	0	0	6	6	0	0	6	0	20	0	41	2	1	3	0
KK51	56	0	3	3	5	0	Clinical	Nurse/Midwife	WGMH	3	32	0	0	0	1	12	48	4	0	1	5	1	3	0	0	0	6	5	6	0	1	3	1	2	0	0	3	6	1	0	1	0	17	1	26	2	1	1	0
KK100	30	0	4	3	5	0	Clinical	Nurse/Midwife	WGMH	3	1.5	0	1	2	1	12	48	4	0	1	5	4	6	6	0	1	3	4	6	0	1	0	1	3	0	1	6	6	3	0	2	1	25	2	32	2	1	2	0
KK22	31	1	2	3	5	1	Clinical	Doctor/Prescriber	WGMH	3	3	1	1	2	2	9	40	1	1	0	2	3	3	6	0	2	6	5	5	0	0	2	2	3	0	2	2	2	2	2	6	2	24	2	31	2	1	1	0
KK067	42	1	2	4	5	1	Clinical	Doctor/Prescriber	WGMH	2	4	1	1	4	2	6	40	3	0	0	2	2	5	6	0	0	6	5	6	0	3	0	3	3	0	0	6	6	1	2	6	0	22	3	37	2	1	2	0
KK19	46	1	5	4	5	0	Clinical	Doctor/Prescriber	WGMH	2	20	0	0	0	1	20	48	2	1	0	1	1	1	0	1	0	1	2	1	5	6	6	5	1	1	1	1	1	1	5	1	1	17	14	12	2	3	1	0
KK34	36	1	1	5	5	1	Clinical	Doctor/Prescriber	WGMH	3	7	1	1	2	2	9	40	1	1	0	2	3	2	2	1	3	5	2	4	1	0	2	3	2	0	3	3	2	4	0	5	0	20	2	27	2	1	1	0
KK32	44	0	2	4	5	1	Clinical	Doctor/Prescriber	WGMH	3	23	0	0	0	2	9	40	1	1	0	5	5	5	6	0	0	6	5	6	0	0	5	0	0	0	0	6	6	0	0	6	0	20	0	41	2	1	3	0
KK98	49	0	1	3	5	1	Clinical	Pharmacy staff	WGMH	2	22	0	0	0	2	6	40	3	0	0	1	5	5	6	0	1	6	5	6	0	1	6	1	5	0	1	6	5	6	0	6	0	24	1	47	2	1	3	0
KK02	31	1	2	2	5	0	Clinical	Laboratory staff	WGMH	2	4	1	1	3	1	12	48	4	0	1	3	4	3	6	1	1	6	3	6	0	1	5	2	2	0	0	6	6	6	0	5	0	18	2	46	2	1	3	0
KK25	50	0	1	3	5	0	Clinical	Others	WGMH	3	22	0	0	0	2	6	40	3	0	0	1	5	5	6	0	1	6	5	6	0	1	6	1	5	0	1	6	5	6	0	6	0	24	1	47	2	1	3	0
KK07	42	1	2	2	5	0	Clinical	Others	WGMH	2	4	1	1	4	2	6	40	3	0	0	2	2	5	6	0	0	6	5	6	0	3	0	3	3	0	0	6	6	1	2	6	0	22	3	37	2	1	2	0
KK15	31	1	2	2	5	1	Clinical	Nurse/Midwife	WGMH	1	4	1	1	3	1	12	48	4	0	1	3	4	3	6	1	1	6	3	6	0	1	5	2	2	0	0	6	6	6	0	5	0	18	2	46	2	1	3	0
KK202	31	1	2	2	5	1	Clinical	Nurse/Midwife	WGMH	1	4	1	1	3	1	12	48	4	0	1	3	4	3	6	1	1	6	3	6	0	1	5	2	2	0	0	6	6	6	0	5	0	18	2	46	2	1	3	0
KK142	31	1	2	2	5	1	Clinical	Nurse/Midwife	WGMH	1	4	1	1	3	1	12	48	4	0	1	3	4	3	6	1	1	6	3	6	0	1	5	2	2	0	0	6	6	6	0	5	0	18	2	46	2	1	3	0
KK97	31	1	2	2	3	1	Non-clinician	MORTUARY STAFF	GARH	2	4	1	1	3	1	12	48	4	0	1	3	4	3	6	1	1	6	3	6	0	1	5	2	2	0	0	6	6	6	0	5	0	18	2	46	2	1	3	0
KK206	50	0	1	2	5	1	Non-clinician	Administrative staff	GARH	1	22	0	0	0	2	6	40	3	0	0	1	5	5	6	0	1	6	5	6	0	1	6	1	5	0	1	6	5	6	0	6	0	24	1	47	2	1	3	0
KK180	31	1	2	4	5	1	Non-clinician	Administrative staff	GARH	1	3	1	1	2	2	9	40	1	1	0	2	3	3	6	0	2	6	5	5	0	0	2	2	3	0	2	2	2	2	2	6	2	24	2	31	2	1	1	0
KK188	42	1	2	1	4	1	Non-clinician	Cook	GARH	1	4	1	1	4	2	6	40	3	0	0	2	2	5	6	0	0	6	5	6	0	3	0	3	3	0	0	6	6	1	2	6	0	22	3	37	2	1	2	0
KK227	46	1	5	1	3	0	Non-clinician	SECURITY	GARH	1	20	0	0	0	1	20	48	2	1	0	1	1	1	0	1	0	1	2	1	5	6	6	5	1	1	1	1	1	1	5	1	1	17	14	12	2	3	1	0
KK134	36	1	1	1	3	1	Non-clinician	SECURITY	GARH	1	7	1	1	2	2	9	40	1	1	0	2	3	2	2	1	3	5	2	4	1	0	2	3	2	0	3	3	2	4	0	5	0	20	2	27	2	1	1	0
KK073	44	0	2	1	3	1	Non-clinician	ORDERLY	GARH	2	23	0	0	0	2	9	40	1	1	0	5	5	5	6	0	0	6	5	6	0	0	5	0	0	0	0	6	6	0	0	6	0	20	0	41	2	1	3	0
KK158	56	0	3	2	5	1	Non-clinician	SECURITY	GARH	1	32	0	0	0	1	12	48	4	0	1	5	1	3	0	0	0	6	5	6	0	1	3	1	2	0	0	3	6	1	0	1	0	17	1	26	2	1	1	0
KK152	30	0	4	1	5	1	Non-clinician	Administrative staff	GARH	1	1.5	0	1	2	1	12	48	4	0	1	5	4	6	6	0	1	3	4	6	0	1	0	1	3	0	1	6	6	3	0	2	1	25	2	32	2	1	2	0
PC014	31	1	2	2	3	1	Non-clinician	MORTUARY STAFF	GARH	2	4	1	1	3	1	12	48	4	0	1	3	4	3	6	1	1	6	3	6	0	1	5	2	2	0	0	6	6	6	0	5	0	18	2	46	2	1	3	0
PE091	44	0	2	1	3	1	Non-clinician	ORDERLY	GARH	2	23	0	0	0	2	9	40	1	1	0	5	5	5	6	0	0	6	5	6	0	0	5	0	0	0	0	6	6	0	0	6	0	20	0	41	2	1	3	0
PC002	49	0	1	2	5	1	Non-clinician	Administrative staff	GARH	1	22	0	0	0	2	6	40	3	0	0	1	5	5	6	0	1	6	5	6	0	1	6	1	5	0	1	6	5	6	0	6	0	24	1	47	2	1	3	0
PC021	31	1	2	2	3	1	Non-clinician	MORTUARY STAFF	GARH	2	4	1	1	3	1	12	48	4	0	1	3	4	3	6	1	1	6	3	6	0	1	5	2	2	0	0	6	6	6	0	5	0	18	2	46	2	1	3	0
PC011	50	0	1	2	5	1	Non-clinician	Administrative staff	GARH	1	22	0	0	0	2	6	40	3	0	0	1	5	5	6	0	1	6	5	6	0	1	6	1	5	0	1	6	5	6	0	6	0	24	1	47	2	1	3	0
PE056	31	1	2	4	5	1	Non-clinician	Administrative staff	GARH	1	3	1	1	2	2	9	40	1	1	0	2	3	3	6	0	2	6	5	5	0	0	2	2	3	0	2	2	2	2	2	6	2	24	2	31	2	1	1	0
KK176	42	1	2	1	4	1	Non-clinician	Cook	GARH	1	4	1	1	4	2	6	40	3	0	0	2	2	5	6	0	0	6	5	6	0	3	0	3	3	0	0	6	6	1	2	6	0	22	3	37	2	1	2	0
PE070	46	1	5	1	3	0	Non-clinician	SECURITY	GARH	1	20	0	0	0	1	20	48	2	1	0	1	1	1	0	1	0	1	2	1	5	6	6	5	1	1	1	1	1	1	5	1	1	17	14	12	2	3	1	0
PE107	36	1	1	1	3	1	Non-clinician	SECURITY	GARH	1	7	1	1	2	2	9	40	1	1	0	2	3	2	2	1	3	5	2	4	1	0	2	3	2	0	3	3	2	4	0	5	0	20	2	27	2	1	1	0
PE018	44	0	2	1	3	1	Non-clinician	ORDERLY	GARH	2	23	0	0	0	2	9	40	1	1	0	5	5	5	6	0	0	6	5	6	0	0	5	0	0	0	0	6	6	0	0	6	0	20	0	41	2	1	3	0
PE086	56	0	3	2	5	1	Non-clinician	SECURITY	GARH	1	32	0	0	0	1	12	48	4	0	1	5	1	3	0	0	0	6	5	6	0	1	3	1	2	0	0	3	6	1	0	1	0	17	1	26	2	1	1	0
PC012	30	0	4	1	5	1	Non-clinician	Administrative staff	GARH	1	1.5	0	1	2	1	12	48	4	0	1	5	4	6	6	0	1	3	4	6	0	1	0	1	3	0	1	6	6	3	0	2	1	25	2	32	2	1	2	0
PE051	31	1	2	2	3	1	Non-clinician	MORTUARY STAFF	GARH	2	4	1	1	3	1	12	48	4	0	1	3	4	3	6	1	1	6	3	6	0	1	5	2	2	0	0	6	6	6	0	5	0	18	2	46	2	1	3	0
KK157	44	0	2	1	3	1	Non-clinician	ORDERLY	GARH	2	23	0	0	0	2	9	40	1	1	0	5	5	5	6	0	0	6	5	6	0	0	5	0	0	0	0	6	6	0	0	6	0	20	0	41	2	1	3	0
PE103	49	0	1	2	5	1	Non-clinician	Administrative staff	GARH	1	22	0	0	0	2	6	40	3	0	0	1	5	5	6	0	1	6	5	6	0	1	6	1	5	0	1	6	5	6	0	6	0	24	1	47	2	1	3	0
PE05	31	1	2	2	3	1	Non-clinician	MORTUARY STAFF	GARH	2	4	1	1	3	1	12	48	4	0	1	3	4	3	6	1	1	6	3	6	0	1	5	2	2	0	0	6	6	6	0	5	0	18	2	46	2	1	3	0
PE100	50	0	1	2	5	1	Non-clinician	Administrative staff	GARH	1	22	0	0	0	2	6	40	3	0	0	1	5	5	6	0	1	6	5	6	0	1	6	1	5	0	1	6	5	6	0	6	0	24	1	47	2	1	3	0
PE096	31	1	2	4	5	1	Non-clinician	Administrative staff	GARH	1	3	1	1	2	2	9	40	1	1	0	2	3	3	6	0	2	6	5	5	0	0	2	2	3	0	2	2	2	2	2	6	2	24	2	31	2	1	1	0
PE072	42	1	2	1	4	1	Non-clinician	Cook	GARH	1	4	1	1	4	2	6	40	3	0	0	2	2	5	6	0	0	6	5	6	0	3	0	3	3	0	0	6	6	1	2	6	0	22	3	37	2	1	2	0
PE069	46	1	5	1	3	0	Non-clinician	SECURITY	GARH	1	20	0	0	0	1	20	48	2	1	0	1	1	1	0	1	0	1	2	1	5	6	6	5	1	1	1	1	1	1	5	1	1	17	14	12	2	3	1	0
KK208	36	1	1	1	3	1	Non-clinician	SECURITY	GARH	1	7	1	1	2	2	9	40	1	1	0	2	3	2	2	1	3	5	2	4	1	0	2	3	2	0	3	3	2	4	0	5	0	20	2	27	2	1	1	0
PE106	44	0	2	1	3	1	Non-clinician	ORDERLY	GARH	2	23	0	0	0	2	9	40	1	1	0	5	5	5	6	0	0	6	5	6	0	0	5	0	0	0	0	6	6	0	0	6	0	20	0	41	2	1	3	0
PC067	56	0	3	2	5	1	Non-clinician	SECURITY	GARH	1	32	0	0	0	1	12	48	4	0	1	5	1	3	0	0	0	6	5	6	0	1	3	1	2	0	0	3	6	1	0	1	0	17	1	26	2	1	1	0
PE053	30	0	4	1	5	1	Non-clinician	Administrative staff	GARH	1	1.5	0	1	2	1	12	48	4	0	1	5	4	6	6	0	1	3	4	6	0	1	0	1	3	0	1	6	6	3	0	2	1	25	2	32	2	1	2	0
PC003	31	1	2	2	3	1	Non-clinician	MORTUARY STAFF	GARH	2	4	1	1	3	1	12	48	4	0	1	3	4	3	6	1	1	6	3	6	0	1	5	2	2	0	0	6	6	6	0	5	0	18	2	46	2	1	3	0
PE077	44	0	2	1	3	1	Non-clinician	ORDERLY	GARH	2	23	0	0	0	2	9	40	1	1	0	5	5	5	6	0	0	6	5	6	0	0	5	0	0	0	0	6	6	0	0	6	0	20	0	41	2	1	3	0
PE010	30	0	4	1	5	1	Non-clinician	Administrative staff	GARH	1	1.5	0	1	2	1	12	48	4	0	1	5	4	6	6	0	1	3	4	6	0	1	0	1	3	0	1	6	6	3	0	2	1	25	2	32	2	1	2	0
PE119	31	1	2	3	5	1	Clinical	Nurse/Midwife	GARH	3	4	1	1	3	1	12	48	4	0	1	3	4	3	6	1	1	6	3	6	0	1	5	2	2	0	0	6	6	6	0	5	0	18	2	46	2	1	3	0
PC047	50	0	1	4	5	0	Clinical	Nurse/Midwife	GARH	2	22	0	0	0	2	6	40	3	0	0	1	5	5	6	0	1	6	5	6	0	1	6	1	5	0	1	6	5	6	0	6	0	24	1	47	2	1	3	0
PE102	31	1	2	3	5	1	Clinical	Nurse/Midwife	GARH	3	3	1	1	2	2	9	40	1	1	0	2	3	3	6	0	2	6	5	5	0	0	2	2	3	0	2	2	2	2	2	6	2	24	2	31	2	1	1	0
kk349	42	1	2	2	5	1	Clinical	Nurse/Midwife	GARH	2	4	1	1	4	2	6	40	3	0	0	2	2	5	6	0	0	6	5	6	0	3	0	3	3	0	0	6	6	1	2	6	0	22	3	37	2	1	2	0
KK250	46	1	5	2	5	0	Clinical	Nurse/Midwife	GARH	2	20	0	0	0	1	20	48	2	1	0	1	1	1	0	1	0	1	2	1	5	6	6	5	1	1	1	1	1	1	5	1	1	17	14	12	2	3	1	0
KK64	36	1	1	2	5	1	Clinical	Nurse/Midwife	GARH	3	7	1	1	2	2	9	40	1	1	0	2	3	2	2	1	3	5	2	4	1	0	2	3	2	0	3	3	2	4	0	5	0	20	2	27	2	1	1	0
KK066	44	0	2	2	5	1	Clinical	Nurse/Midwife	GARH	3	23	0	0	0	2	9	40	1	1	0	5	5	5	6	0	0	6	5	6	0	0	5	0	0	0	0	6	6	0	0	6	0	20	0	41	2	1	3	0
KK069	56	0	3	3	5	0	Clinical	Nurse/Midwife	GARH	2	32	0	0	0	1	12	48	4	0	1	5	1	3	0	0	0	6	5	6	0	1	3	1	2	0	0	3	6	1	0	1	0	17	1	26	2	1	1	0
KK31	30	0	4	2	5	1	Clinical	Nurse/Midwife	GARH	3	1.5	0	1	2	1	12	48	4	0	1	5	4	6	6	0	1	3	4	6	0	1	0	1	3	0	1	6	6	3	0	2	1	25	2	32	2	1	2	0
KK17	31	1	2	3	5	1	Clinical	Nurse/Midwife	GARH	2	4	1	1	3	1	12	48	4	0	1	3	4	3	6	1	1	6	3	6	0	1	5	2	2	0	0	6	6	6	0	5	0	18	2	46	2	1	3	0
KK98	44	0	2	3	5	1	Clinical	Nurse/Midwife	GARH	3	23	0	0	0	2	9	40	1	1	0	5	5	5	6	0	0	6	5	6	0	0	5	0	0	0	0	6	6	0	0	6	0	20	0	41	2	1	3	0
KK129	31	1	2	3	5	1	Clinical	Nurse/Midwife	GARH	3	4	1	1	3	1	12	48	4	0	1	3	4	3	6	1	1	6	3	6	0	1	5	2	2	0	0	6	6	6	0	5	0	18	2	46	2	1	3	0
KK13	50	0	1	4	5	0	Clinical	Nurse/Midwife	GARH	2	22	0	0	0	2	6	40	3	0	0	1	5	5	6	0	1	6	5	6	0	1	6	1	5	0	1	6	5	6	0	6	0	24	1	47	2	1	3	0
KK060	31	1	2	3	5	1	Clinical	Nurse/Midwife	GARH	3	3	1	1	2	2	9	40	1	1	0	2	3	3	6	0	2	6	5	5	0	0	2	2	3	0	2	2	2	2	2	6	2	24	2	31	2	1	1	0
KK062	42	1	2	2	5	1	Clinical	Nurse/Midwife	GARH	2	4	1	1	4	2	6	40	3	0	0	2	2	5	6	0	0	6	5	6	0	3	0	3	3	0	0	6	6	1	2	6	0	22	3	37	2	1	2	0
KK73	46	1	5	2	5	0	Clinical	Nurse/Midwife	GARH	2	20	0	0	0	1	20	48	2	1	0	1	1	1	0	1	0	1	2	1	5	6	6	5	1	1	1	1	1	1	5	1	1	17	14	12	2	3	1	0
KK30	36	1	1	2	5	1	Clinical	Nurse/Midwife	GARH	3	7	1	1	2	2	9	40	1	1	0	2	3	2	2	1	3	5	2	4	1	0	2	3	2	0	3	3	2	4	0	5	0	20	2	27	2	1	1	0
KK03	44	0	2	2	5	1	Clinical	Nurse/Midwife	GARH	3	23	0	0	0	2	9	40	1	1	0	5	5	5	6	0	0	6	5	6	0	0	5	0	0	0	0	6	6	0	0	6	0	20	0	41	2	1	3	0
KK84	56	0	3	3	5	0	Clinical	Nurse/Midwife	GARH	2	32	0	0	0	1	12	48	4	0	1	5	1	3	0	0	0	6	5	6	0	1	3	1	2	0	0	3	6	1	0	1	0	17	1	26	2	1	1	0
KK114	30	0	4	2	5	1	Clinical	Nurse/Midwife	GARH	3	1.5	0	1	2	1	12	48	4	0	1	5	4	6	6	0	1	3	4	6	0	1	0	1	3	0	1	6	6	3	0	2	1	25	2	32	2	1	2	0
KK054	31	1	2	3	5	1	Clinical	Nurse/Midwife	GARH	2	4	1	1	3	1	12	48	4	0	1	3	4	3	6	1	1	6	3	6	0	1	5	2	2	0	0	6	6	6	0	5	0	18	2	46	2	1	3	0
KK032	44	0	2	3	5	1	Clinical	Nurse/Midwife	GARH	3	23	0	0	0	2	9	40	1	1	0	5	5	5	6	0	0	6	5	6	0	0	5	0	0	0	0	6	6	0	0	6	0	20	0	41	2	1	3	0
KK76	31	1	2	3	5	1	Clinical	Nurse/Midwife	GARH	3	4	1	1	3	1	12	48	4	0	1	3	4	3	6	1	1	6	3	6	0	1	5	2	2	0	0	6	6	6	0	5	0	18	2	46	2	1	3	0
KK75	50	0	1	4	5	0	Clinical	Nurse/Midwife	GARH	2	22	0	0	0	2	6	40	3	0	0	1	5	5	6	0	1	6	5	6	0	1	6	1	5	0	1	6	5	6	0	6	0	24	1	47	2	1	3	0
PC066	31	1	2	3	5	1	Clinical	Nurse/Midwife	GARH	3	3	1	1	2	2	9	40	1	1	0	2	3	3	6	0	2	6	5	5	0	0	2	2	3	0	2	2	2	2	2	6	2	24	2	31	2	1	1	0
KK37	42	1	2	2	5	1	Clinical	Nurse/Midwife	GARH	2	4	1	1	4	2	6	40	3	0	0	2	2	5	6	0	0	6	5	6	0	3	0	3	3	0	0	6	6	1	2	6	0	22	3	37	2	1	2	0
KK57	46	1	5	2	5	0	Clinical	Nurse/Midwife	GARH	2	20	0	0	0	1	20	48	2	1	0	1	1	1	0	1	0	1	2	1	5	6	6	5	1	1	1	1	1	1	5	1	1	17	14	12	2	3	1	0
KK14	36	1	1	2	5	1	Clinical	Nurse/Midwife	GARH	3	7	1	1	2	2	9	40	1	1	0	2	3	2	2	1	3	5	2	4	1	0	2	3	2	0	3	3	2	4	0	5	0	20	2	27	2	1	1	0
KK73	44	0	2	2	5	1	Clinical	Nurse/Midwife	GARH	3	23	0	0	0	2	9	40	1	1	0	5	5	5	6	0	0	6	5	6	0	0	5	0	0	0	0	6	6	0	0	6	0	20	0	41	2	1	3	0
KK63	56	0	3	3	5	0	Clinical	Nurse/Midwife	GARH	2	32	0	0	0	1	12	48	4	0	1	5	1	3	0	0	0	6	5	6	0	1	3	1	2	0	0	3	6	1	0	1	0	17	1	26	2	1	1	0
KK039	30	0	4	2	5	1	Clinical	Nurse/Midwife	GARH	3	1.5	0	1	2	1	12	48	4	0	1	5	4	6	6	0	1	3	4	6	0	1	0	1	3	0	1	6	6	3	0	2	1	25	2	32	2	1	2	0
KK52	31	1	2	3	5	1	Clinical	Nurse/Midwife	GARH	2	4	1	1	3	1	12	48	4	0	1	3	4	3	6	1	1	6	3	6	0	1	5	2	2	0	0	6	6	6	0	5	0	18	2	46	2	1	3	0
KK111	44	0	2	3	5	1	Clinical	Nurse/Midwife	GARH	3	23	0	0	0	2	9	40	1	1	0	5	5	5	6	0	0	6	5	6	0	0	5	0	0	0	0	6	6	0	0	6	0	20	0	41	2	1	3	0
KK048	31	1	2	3	5	1	Clinical	Nurse/Midwife	GARH	3	4	1	1	3	1	12	48	4	0	1	3	4	3	6	1	1	6	3	6	0	1	5	2	2	0	0	6	6	6	0	5	0	18	2	46	2	1	3	0
KK87	50	0	1	4	5	0	Clinical	Nurse/Midwife	GARH	2	22	0	0	0	2	6	40	3	0	0	1	5	5	6	0	1	6	5	6	0	1	6	1	5	0	1	6	5	6	0	6	0	24	1	47	2	1	3	0
KK01	31	1	2	3	5	1	Clinical	Nurse/Midwife	GARH	3	3	1	1	2	2	9	40	1	1	0	2	3	3	6	0	2	6	5	5	0	0	2	2	3	0	2	2	2	2	2	6	2	24	2	31	2	1	1	0
KK80	42	1	2	2	5	1	Clinical	Nurse/Midwife	GARH	2	4	1	1	4	2	6	40	3	0	0	2	2	5	6	0	0	6	5	6	0	3	0	3	3	0	0	6	6	1	2	6	0	22	3	37	2	1	2	0
KK70	46	1	5	2	5	0	Clinical	Nurse/Midwife	GARH	2	20	0	0	0	1	20	48	2	1	0	1	1	1	0	1	0	1	2	1	5	6	6	5	1	1	1	1	1	1	5	1	1	17	14	12	2	3	1	0
KK071	36	1	1	2	5	1	Clinical	Nurse/Midwife	GARH	3	7	1	1	2	2	9	40	1	1	0	2	3	2	2	1	3	5	2	4	1	0	2	3	2	0	3	3	2	4	0	5	0	20	2	27	2	1	1	0
KK36	44	0	2	2	5	1	Clinical	Nurse/Midwife	GARH	3	23	0	0	0	2	9	40	1	1	0	5	5	5	6	0	0	6	5	6	0	0	5	0	0	0	0	6	6	0	0	6	0	20	0	41	2	1	3	0
KK046	56	0	3	3	5	0	Clinical	Nurse/Midwife	GARH	2	32	0	0	0	1	12	48	4	0	1	5	1	3	0	0	0	6	5	6	0	1	3	1	2	0	0	3	6	1	0	1	0	17	1	26	2	1	1	0
KK38	30	0	4	2	5	1	Clinical	Nurse/Midwife	GARH	3	1.5	0	1	2	1	12	48	4	0	1	5	4	6	6	0	1	3	4	6	0	1	0	1	3	0	1	6	6	3	0	2	1	25	2	32	2	1	2	0
KK101	31	1	2	3	5	1	Clinical	Nurse/Midwife	GARH	2	4	1	1	3	1	12	48	4	0	1	3	4	3	6	1	1	6	3	6	0	1	5	2	2	0	0	6	6	6	0	5	0	18	2	46	2	1	3	0
KK09	44	0	2	3	5	1	Clinical	Nurse/Midwife	GARH	3	23	0	0	0	2	9	40	1	1	0	5	5	5	6	0	0	6	5	6	0	0	5	0	0	0	0	6	6	0	0	6	0	20	0	41	2	1	3	0
KK059	31	1	2	3	5	1	Clinical	Nurse/Midwife	GARH	3	4	1	1	3	1	12	48	4	0	1	3	4	3	6	1	1	6	3	6	0	1	5	2	2	0	0	6	6	6	0	5	0	18	2	46	2	1	3	0
KK079	50	0	1	4	5	0	Clinical	Nurse/Midwife	GARH	2	22	0	0	0	2	6	40	3	0	0	1	5	5	6	0	1	6	5	6	0	1	6	1	5	0	1	6	5	6	0	6	0	24	1	47	2	1	3	0
KK056	31	1	2	3	5	1	Clinical	Nurse/Midwife	GARH	3	3	1	1	2	2	9	40	1	1	0	2	3	3	6	0	2	6	5	5	0	0	2	2	3	0	2	2	2	2	2	6	2	24	2	31	2	1	1	0
KK041	42	1	2	2	5	1	Clinical	Nurse/Midwife	GARH	2	4	1	1	4	2	6	40	3	0	0	2	2	5	6	0	0	6	5	6	0	3	0	3	3	0	0	6	6	1	2	6	0	22	3	37	2	1	2	0
KK33	46	1	5	2	5	0	Clinical	Nurse/Midwife	GARH	2	20	0	0	0	1	20	48	2	1	0	1	1	1	0	1	0	1	2	1	5	6	6	5	1	1	1	1	1	1	5	1	1	17	14	12	2	3	1	0
KK51	36	1	1	2	5	1	Clinical	Nurse/Midwife	GARH	3	7	1	1	2	2	9	40	1	1	0	2	3	2	2	1	3	5	2	4	1	0	2	3	2	0	3	3	2	4	0	5	0	20	2	27	2	1	1	0
KK100	44	0	2	2	5	1	Clinical	Nurse/Midwife	GARH	3	23	0	0	0	2	9	40	1	1	0	5	5	5	6	0	0	6	5	6	0	0	5	0	0	0	0	6	6	0	0	6	0	20	0	41	2	1	3	0
KK08	56	0	3	3	5	0	Clinical	Nurse/Midwife	GARH	2	32	0	0	0	1	12	48	4	0	1	5	1	3	0	0	0	6	5	6	0	1	3	1	2	0	0	3	6	1	0	1	0	17	1	26	2	1	1	0
KK22	30	0	4	2	5	1	Clinical	Nurse/Midwife	GARH	3	1.5	0	1	2	1	12	48	4	0	1	5	4	6	6	0	1	3	4	6	0	1	0	1	3	0	1	6	6	3	0	2	1	25	2	32	2	1	2	0
KK067	31	1	2	3	5	1	Clinical	Nurse/Midwife	GARH	2	4	1	1	3	1	12	48	4	0	1	3	4	3	6	1	1	6	3	6	0	1	5	2	2	0	0	6	6	6	0	5	0	18	2	46	2	1	3	0
KK19	44	0	2	3	5	1	Clinical	Nurse/Midwife	GARH	3	23	0	0	0	2	9	40	1	1	0	5	5	5	6	0	0	6	5	6	0	0	5	0	0	0	0	6	6	0	0	6	0	20	0	41	2	1	3	0
KK34	31	1	2	3	5	1	Clinical	Nurse/Midwife	GARH	3	3	1	1	2	2	9	40	1	1	0	2	3	3	6	0	2	6	5	5	0	0	2	2	3	0	2	2	2	2	2	6	2	24	2	31	2	1	1	0
KK32	42	1	2	3	5	0	Clinical	Nurse/Midwife	GARH	2	4	1	1	4	2	6	40	3	0	0	2	2	5	6	0	0	6	5	6	0	3	0	3	3	0	0	6	6	1	2	6	0	22	3	37	2	1	2	0
KK050	46	1	5	3	5	0	Clinical	Nurse/Midwife	GARH	3	20	0	0	0	1	20	48	2	1	0	1	1	1	0	1	0	1	2	1	5	6	6	5	1	1	1	1	1	1	5	1	1	17	14	12	2	3	1	0
KK98	36	1	1	3	5	1	Clinical	Nurse/Midwife	GARH	2	7	1	1	2	2	9	40	1	1	0	2	3	2	2	1	3	5	2	4	1	0	2	3	2	0	3	3	2	4	0	5	0	20	2	27	2	1	1	0
KK25	42	1	2	4	5	1	Clinical	Doctor/Prescriber	GARH	2	4	1	1	4	2	6	40	3	0	0	2	2	5	6	0	0	6	5	6	0	3	0	3	3	0	0	6	6	1	2	6	0	22	3	37	2	1	2	0
KK07	37	1	5	5	5	0	Clinical	Doctor/Prescriber	GARH	2	20	0	0	0	1	20	48	2	1	0	1	1	1	0	1	0	1	2	1	5	6	6	5	1	1	1	1	1	1	5	1	1	17	14	12	2	3	1	0
PE068	46	1	1	6	6	1	Clinical	Doctor/Prescriber	GARH	3	7	1	1	2	2	9	40	1	1	0	2	3	2	2	1	3	5	2	4	1	0	2	3	2	0	3	3	2	4	0	5	0	20	2	27	2	1	1	0
KK045	32	0	2	4	5	1	Clinical	Doctor/Prescriber	GARH	2	4	1	1	4	2	6	40	3	0	0	2	2	5	6	0	0	6	5	6	0	3	0	3	3	0	0	6	6	1	2	6	0	22	3	37	2	1	2	0
KK25	42	1	2	4	5	1	Clinical	Doctor/Prescriber	GARH	2	4	1	1	4	2	6	40	3	0	0	2	2	5	6	0	0	6	5	6	0	3	0	3	3	0	0	6	6	1	2	6	0	22	3	37	2	1	2	0
KK040	37	1	5	5	5	0	Clinical	Doctor/Prescriber	GARH	2	20	0	0	0	1	20	48	2	1	0	1	1	1	0	1	0	1	2	1	5	6	6	5	1	1	1	1	1	1	5	1	1	17	14	12	2	3	1	0
KK92	46	1	1	6	6	1	Clinical	Doctor/Prescriber	GARH	3	7	1	1	2	2	9	40	1	1	0	2	3	2	2	1	3	5	2	4	1	0	2	3	2	0	3	3	2	4	0	5	0	20	2	27	2	1	1	0
KK10	32	0	2	4	5	1	Clinical	Doctor/Prescriber	GARH	2	4	1	1	4	2	6	40	3	0	0	2	2	5	6	0	0	6	5	6	0	3	0	3	3	0	0	6	6	1	2	6	0	22	3	37	2	1	2	0
KK11	42	1	2	4	5	1	Clinical	Doctor/Prescriber	GARH	2	4	1	1	4	2	6	40	3	0	0	2	2	5	6	0	0	6	5	6	0	3	0	3	3	0	0	6	6	1	2	6	0	22	3	37	2	1	2	0
KK15	37	1	5	5	5	0	Clinical	Doctor/Prescriber	GARH	2	20	0	0	0	1	20	48	2	1	0	1	1	1	0	1	0	1	2	1	5	6	6	5	1	1	1	1	1	1	5	1	1	17	14	12	2	3	1	0
KK057	42	1	2	4	5	1	Clinical	Doctor/Prescriber	GARH	2	4	1	1	4	2	6	40	3	0	0	2	2	5	6	0	0	6	5	6	0	3	0	3	3	0	0	6	6	1	2	6	0	22	3	37	2	1	2	0
KK44	37	1	5	5	5	0	Clinical	Doctor/Prescriber	GARH	2	20	0	0	0	1	20	48	2	1	0	1	1	1	0	1	0	1	2	1	5	6	6	5	1	1	1	1	1	1	5	1	1	17	14	12	2	3	1	0
KK49	46	1	1	6	6	1	Clinical	Doctor/Prescriber	GARH	3	7	1	1	2	2	9	40	1	1	0	2	3	2	2	1	3	5	2	4	1	0	2	3	2	0	3	3	2	4	0	5	0	20	2	27	2	1	1	0
KK39	32	0	2	4	5	1	Clinical	Doctor/Prescriber	GARH	2	4	1	1	4	2	6	40	3	0	0	2	2	5	6	0	0	6	5	6	0	3	0	3	3	0	0	6	6	1	2	6	0	22	3	37	2	1	2	0
KK77	49	0	1	3	5	1	Clinical	Pharmacy staff	GARH	2	22	0	0	0	2	6	40	3	0	0	1	5	5	6	0	1	6	5	6	0	1	6	1	5	0	1	6	5	6	0	6	0	24	1	47	2	1	3	0
KK21	31	1	2	2	5	0	Clinical	Pharmacy staff	GARH	2	4	1	1	3	1	12	48	4	0	1	3	4	3	6	1	1	6	3	6	0	1	5	2	2	0	0	6	6	6	0	5	0	18	2	46	2	1	3	0
KK042	50	0	1	3	5	0	Clinical	Pharmacy staff	GARH	3	22	0	0	0	2	6	40	3	0	0	1	5	5	6	0	1	6	5	6	0	1	6	1	5	0	1	6	5	6	0	6	0	24	1	47	2	1	3	0
KK23	42	1	2	2	5	0	Clinical	Pharmacy staff	GARH	2	4	1	1	4	2	6	40	3	0	0	2	2	5	6	0	0	6	5	6	0	3	0	3	3	0	0	6	6	1	2	6	0	22	3	37	2	1	2	0
KK47	39	0	1	3	5	1	Clinical	Laboratory staff	GARH	2	22	0	0	0	2	6	40	3	0	0	1	5	5	6	0	1	6	5	6	0	1	6	1	5	0	1	6	5	6	0	6	0	24	1	47	2	1	3	0
KK93	31	1	2	2	5	0	Clinical	Laboratory staff	GARH	2	4	1	1	3	1	12	48	4	0	1	3	4	3	6	1	1	6	3	6	0	1	5	2	2	0	0	6	6	6	0	5	0	18	2	46	2	1	3	0
KK83	37	0	1	3	5	0	Clinical	Laboratory staff	GARH	3	22	0	0	0	2	6	40	3	0	0	1	5	5	6	0	1	6	5	6	0	1	6	1	5	0	1	6	5	6	0	6	0	24	1	47	2	1	3	0
KK145	42	0	1	3	5	1	Clinical	Others	GARH	2	22	0	0	0	2	6	40	3	0	0	1	5	5	6	0	1	6	5	6	0	1	6	1	5	0	1	6	5	6	0	6	0	24	1	47	2	1	3	0
KK190	29	1	2	2	5	0	Clinical	Others	GARH	2	4	1	1	3	1	12	48	4	0	1	3	4	3	6	1	1	6	3	6	0	1	5	2	2	0	0	6	6	6	0	5	0	18	2	46	2	1	3	0
KK193	47	0	1	3	5	1	Clinical	Others	GARH	2	22	0	0	0	2	6	40	3	0	0	1	5	5	6	0	1	6	5	6	0	1	6	1	5	0	1	6	5	6	0	6	0	24	1	47	2	1	3	0
KK148	34	1	2	2	5	0	Clinical	Others	GARH	2	4	1	1	3	1	12	48	4	0	1	3	4	3	6	1	1	6	3	6	0	1	5	2	2	0	0	6	6	6	0	5	0	18	2	46	2	1	3	0
KK173	40	0	1	3	5	0	Clinical	Others	GARH	3	22	0	0	0	2	6	40	3	0	0	1	5	5	6	0	1	6	5	6	0	1	6	1	5	0	1	6	5	6	0	6	0	24	1	47	2	1	3	0
KK202	42	1	2	2	5	0	Clinical	Others	GARH	2	4	1	1	4	2	6	40	3	0	0	2	2	5	6	0	0	6	5	6	0	3	0	3	3	0	0	6	6	1	2	6	0	22	3	37	2	1	2	0
KK164	31	1	2	2	5	1	Clinical	Nurse/Midwife	GARH	1	4	1	1	3	1	12	48	4	0	1	3	4	3	6	1	1	6	3	6	0	1	5	2	2	0	0	6	6	6	0	5	0	18	2	46	2	1	3	0
KK191	31	1	2	2	5	1	Clinical	Nurse/Midwife	GARH	1	4	1	1	3	1	12	48	4	0	1	3	4	3	6	1	1	6	3	6	0	1	5	2	2	0	0	6	6	6	0	5	0	18	2	46	2	1	3	0
KK192	31	1	2	2	5	1	Clinical	Nurse/Midwife	GARH	1	4	1	1	3	1	12	48	4	0	1	3	4	3	6	1	1	6	3	6	0	1	5	2	2	0	0	6	6	6	0	5	0	18	2	46	2	1	3	0
KK227	31	1	2	2	5	1	Clinical	Nurse/Midwife	GARH	1	4	1	1	3	1	12	48	4	0	1	3	4	3	6	1	1	6	3	6	0	1	5	2	2	0	0	6	6	6	0	5	0	18	2	46	2	1	3	0
PE116	31	1	2	2	3	1	Non-clinician	MORTUARY STAFF	KBTH	2	4	1	1	3	1	12	48	4	0	1	3	4	3	6	1	1	6	3	6	0	1	5	2	2	0	0	6	6	6	0	5	0	18	2	46	2	1	3	0
KK32	50	0	1	2	5	1	Non-clinician	Administrative staff	KBTH	1	22	0	0	0	2	6	40	3	0	0	1	5	5	6	0	1	6	5	6	0	1	6	1	5	0	1	6	5	6	0	6	0	24	1	47	2	1	3	0
KK260	31	1	2	4	5	1	Non-clinician	Administrative staff	KBTH	1	3	1	1	2	2	9	40	1	1	0	2	3	3	6	0	2	6	5	5	0	0	2	2	3	0	2	2	2	2	2	6	2	24	2	31	2	1	1	0
KK106	42	1	2	1	4	1	Non-clinician	Cook	KBTH	1	4	1	1	4	2	6	40	3	0	0	2	2	5	6	0	0	6	5	6	0	3	0	3	3	0	0	6	6	1	2	6	0	22	3	37	2	1	2	0
PC036	46	1	5	1	3	0	Non-clinician	SECURITY	KBTH	1	20	0	0	0	1	20	48	2	1	0	1	1	1	0	1	0	1	2	1	5	6	6	5	1	1	1	1	1	1	5	1	1	17	14	12	2	3	1	0
PE043	36	1	1	1	3	1	Non-clinician	SECURITY	KBTH	1	7	1	1	2	2	9	40	1	1	0	2	3	2	2	1	3	5	2	4	1	0	2	3	2	0	3	3	2	4	0	5	0	20	2	27	2	1	1	0
KK266	44	0	2	1	3	1	Non-clinician	ORDERLY	KBTH	2	23	0	0	0	2	9	40	1	1	0	5	5	5	6	0	0	6	5	6	0	0	5	0	0	0	0	6	6	0	0	6	0	20	0	41	2	1	3	0
KK115	56	0	3	2	5	1	Non-clinician	SECURITY	KBTH	1	32	0	0	0	1	12	48	4	0	1	5	1	3	0	0	0	6	5	6	0	1	3	1	2	0	0	3	6	1	0	1	0	17	1	26	2	1	1	0
PE112	30	0	4	1	5	1	Non-clinician	Administrative staff	KBTH	1	1.5	0	1	2	1	12	48	4	0	1	5	4	6	6	0	1	3	4	6	0	1	0	1	3	0	1	6	6	3	0	2	1	25	2	32	2	1	2	0
PC036	31	1	2	2	3	1	Non-clinician	MORTUARY STAFF	KBTH	2	4	1	1	3	1	12	48	4	0	1	3	4	3	6	1	1	6	3	6	0	1	5	2	2	0	0	6	6	6	0	5	0	18	2	46	2	1	3	0
KK125	44	0	2	1	3	1	Non-clinician	ORDERLY	KBTH	2	23	0	0	0	2	9	40	1	1	0	5	5	5	6	0	0	6	5	6	0	0	5	0	0	0	0	6	6	0	0	6	0	20	0	41	2	1	3	0
PC027	49	0	1	2	5	1	Non-clinician	Administrative staff	KBTH	1	22	0	0	0	2	6	40	3	0	0	1	5	5	6	0	1	6	5	6	0	1	6	1	5	0	1	6	5	6	0	6	0	24	1	47	2	1	3	0
PC043	31	1	2	2	3	1	Non-clinician	MORTUARY STAFF	KBTH	2	4	1	1	3	1	12	48	4	0	1	3	4	3	6	1	1	6	3	6	0	1	5	2	2	0	0	6	6	6	0	5	0	18	2	46	2	1	3	0
PC033	50	0	1	2	5	1	Non-clinician	Administrative staff	KBTH	1	22	0	0	0	2	6	40	3	0	0	1	5	5	6	0	1	6	5	6	0	1	6	1	5	0	1	6	5	6	0	6	0	24	1	47	2	1	3	0
PE117	31	1	2	4	5	1	Non-clinician	Administrative staff	KBTH	1	3	1	1	2	2	9	40	1	1	0	2	3	3	6	0	2	6	5	5	0	0	2	2	3	0	2	2	2	2	2	6	2	24	2	31	2	1	1	0
KK104	42	1	2	1	4	1	Non-clinician	Cook	KBTH	1	4	1	1	4	2	6	40	3	0	0	2	2	5	6	0	0	6	5	6	0	3	0	3	3	0	0	6	6	1	2	6	0	22	3	37	2	1	2	0
PC039	46	1	5	1	3	0	Non-clinician	SECURITY	KBTH	1	20	0	0	0	1	20	48	2	1	0	1	1	1	0	1	0	1	2	1	5	6	6	5	1	1	1	1	1	1	5	1	1	17	14	12	2	3	1	0
PC064	36	1	1	1	3	1	Non-clinician	SECURITY	KBTH	1	7	1	1	2	2	9	40	1	1	0	2	3	2	2	1	3	5	2	4	1	0	2	3	2	0	3	3	2	4	0	5	0	20	2	27	2	1	1	0
KK113	44	0	2	1	3	1	Non-clinician	ORDERLY	KBTH	2	23	0	0	0	2	9	40	1	1	0	5	5	5	6	0	0	6	5	6	0	0	5	0	0	0	0	6	6	0	0	6	0	20	0	41	2	1	3	0
PC048	56	0	3	2	5	1	Non-clinician	SECURITY	KBTH	1	32	0	0	0	1	12	48	4	0	1	5	1	3	0	0	0	6	5	6	0	1	3	1	2	0	0	3	6	1	0	1	0	17	1	26	2	1	1	0
PC058	30	0	4	1	5	1	Non-clinician	Administrative staff	KBTH	1	1.5	0	1	2	1	12	48	4	0	1	5	4	6	6	0	1	3	4	6	0	1	0	1	3	0	1	6	6	3	0	2	1	25	2	32	2	1	2	0
PE071	31	1	2	2	3	1	Non-clinician	MORTUARY STAFF	KBTH	2	4	1	1	3	1	12	48	4	0	1	3	4	3	6	1	1	6	3	6	0	1	5	2	2	0	0	6	6	6	0	5	0	18	2	46	2	1	3	0
PC033	44	0	2	1	3	1	Non-clinician	ORDERLY	KBTH	2	23	0	0	0	2	9	40	1	1	0	5	5	5	6	0	0	6	5	6	0	0	5	0	0	0	0	6	6	0	0	6	0	20	0	41	2	1	3	0
PE119	49	0	1	2	5	1	Non-clinician	Administrative staff	KBTH	1	22	0	0	0	2	6	40	3	0	0	1	5	5	6	0	1	6	5	6	0	1	6	1	5	0	1	6	5	6	0	6	0	24	1	47	2	1	3	0
PC047	31	1	2	2	3	1	Non-clinician	MORTUARY STAFF	KBTH	2	4	1	1	3	1	12	48	4	0	1	3	4	3	6	1	1	6	3	6	0	1	5	2	2	0	0	6	6	6	0	5	0	18	2	46	2	1	3	0
PE102	50	0	1	2	5	1	Non-clinician	Administrative staff	KBTH	1	22	0	0	0	2	6	40	3	0	0	1	5	5	6	0	1	6	5	6	0	1	6	1	5	0	1	6	5	6	0	6	0	24	1	47	2	1	3	0
kk349	31	1	2	4	5	1	Non-clinician	Administrative staff	KBTH	1	3	1	1	2	2	9	40	1	1	0	2	3	3	6	0	2	6	5	5	0	0	2	2	3	0	2	2	2	2	2	6	2	24	2	31	2	1	1	0
KK250	42	1	2	1	4	1	Non-clinician	Cook	KBTH	1	4	1	1	4	2	6	40	3	0	0	2	2	5	6	0	0	6	5	6	0	3	0	3	3	0	0	6	6	1	2	6	0	22	3	37	2	1	2	0
KK64	46	1	5	1	3	0	Non-clinician	SECURITY	KBTH	1	20	0	0	0	1	20	48	2	1	0	1	1	1	0	1	0	1	2	1	5	6	6	5	1	1	1	1	1	1	5	1	1	17	14	12	2	3	1	0
KK066	36	1	1	1	3	1	Non-clinician	SECURITY	KBTH	1	7	1	1	2	2	9	40	1	1	0	2	3	2	2	1	3	5	2	4	1	0	2	3	2	0	3	3	2	4	0	5	0	20	2	27	2	1	1	0
KK069	44	0	2	1	3	1	Non-clinician	ORDERLY	KBTH	2	23	0	0	0	2	9	40	1	1	0	5	5	5	6	0	0	6	5	6	0	0	5	0	0	0	0	6	6	0	0	6	0	20	0	41	2	1	3	0
KK31	56	0	3	2	5	1	Non-clinician	SECURITY	KBTH	1	32	0	0	0	1	12	48	4	0	1	5	1	3	0	0	0	6	5	6	0	1	3	1	2	0	0	3	6	1	0	1	0	17	1	26	2	1	1	0
KK17	30	0	4	1	5	1	Non-clinician	Administrative staff	KBTH	1	1.5	0	1	2	1	12	48	4	0	1	5	4	6	6	0	1	3	4	6	0	1	0	1	3	0	1	6	6	3	0	2	1	25	2	32	2	1	2	0
KK98	31	1	2	2	3	1	Non-clinician	MORTUARY STAFF	KBTH	2	4	1	1	3	1	12	48	4	0	1	3	4	3	6	1	1	6	3	6	0	1	5	2	2	0	0	6	6	6	0	5	0	18	2	46	2	1	3	0
KK129	44	0	2	1	3	1	Non-clinician	ORDERLY	KBTH	2	23	0	0	0	2	9	40	1	1	0	5	5	5	6	0	0	6	5	6	0	0	5	0	0	0	0	6	6	0	0	6	0	20	0	41	2	1	3	0
KK13	31	1	2	2	3	1	Non-clinician	MORTUARY STAFF	KBTH	2	4	1	1	3	1	12	48	4	0	1	3	4	3	6	1	1	6	3	6	0	1	5	2	2	0	0	6	6	6	0	5	0	18	2	46	2	1	3	0
KK060	50	0	1	2	5	1	Non-clinician	Administrative staff	KBTH	1	22	0	0	0	2	6	40	3	0	0	1	5	5	6	0	1	6	5	6	0	1	6	1	5	0	1	6	5	6	0	6	0	24	1	47	2	1	3	0
KK062	31	1	2	4	5	1	Non-clinician	Administrative staff	KBTH	1	3	1	1	2	2	9	40	1	1	0	2	3	3	6	0	2	6	5	5	0	0	2	2	3	0	2	2	2	2	2	6	2	24	2	31	2	1	1	0
KK73	42	1	2	1	4	1	Non-clinician	Cook	KBTH	1	4	1	1	4	2	6	40	3	0	0	2	2	5	6	0	0	6	5	6	0	3	0	3	3	0	0	6	6	1	2	6	0	22	3	37	2	1	2	0
KK30	46	1	5	1	3	0	Non-clinician	SECURITY	KBTH	1	20	0	0	0	1	20	48	2	1	0	1	1	1	0	1	0	1	2	1	5	6	6	5	1	1	1	1	1	1	5	1	1	17	14	12	2	3	1	0
KK03	36	1	1	1	3	1	Non-clinician	SECURITY	KBTH	1	7	1	1	2	2	9	40	1	1	0	2	3	2	2	1	3	5	2	4	1	0	2	3	2	0	3	3	2	4	0	5	0	20	2	27	2	1	1	0
KK84	44	0	2	1	3	1	Non-clinician	ORDERLY	KBTH	2	23	0	0	0	2	9	40	1	1	0	5	5	5	6	0	0	6	5	6	0	0	5	0	0	0	0	6	6	0	0	6	0	20	0	41	2	1	3	0
KK114	56	0	3	2	5	1	Non-clinician	SECURITY	KBTH	1	32	0	0	0	1	12	48	4	0	1	5	1	3	0	0	0	6	5	6	0	1	3	1	2	0	0	3	6	1	0	1	0	17	1	26	2	1	1	0
KK054	30	0	4	1	5	1	Non-clinician	Administrative staff	KBTH	1	1.5	0	1	2	1	12	48	4	0	1	5	4	6	6	0	1	3	4	6	0	1	0	1	3	0	1	6	6	3	0	2	1	25	2	32	2	1	2	0
KK032	31	1	2	2	3	1	Non-clinician	MORTUARY STAFF	KBTH	2	4	1	1	3	1	12	48	4	0	1	3	4	3	6	1	1	6	3	6	0	1	5	2	2	0	0	6	6	6	0	5	0	18	2	46	2	1	3	0
KK76	44	0	2	1	3	1	Non-clinician	ORDERLY	KBTH	2	23	0	0	0	2	9	40	1	1	0	5	5	5	6	0	0	6	5	6	0	0	5	0	0	0	0	6	6	0	0	6	0	20	0	41	2	1	3	0
KK75	49	0	1	2	5	1	Non-clinician	Administrative staff	KBTH	1	22	0	0	0	2	6	40	3	0	0	1	5	5	6	0	1	6	5	6	0	1	6	1	5	0	1	6	5	6	0	6	0	24	1	47	2	1	3	0
PC066	31	1	2	2	3	1	Non-clinician	MORTUARY STAFF	KBTH	2	4	1	1	3	1	12	48	4	0	1	3	4	3	6	1	1	6	3	6	0	1	5	2	2	0	0	6	6	6	0	5	0	18	2	46	2	1	3	0
KK37	50	0	1	2	5	1	Non-clinician	Administrative staff	KBTH	1	22	0	0	0	2	6	40	3	0	0	1	5	5	6	0	1	6	5	6	0	1	6	1	5	0	1	6	5	6	0	6	0	24	1	47	2	1	3	0
KK57	31	1	2	4	5	1	Non-clinician	Administrative staff	KBTH	1	3	1	1	2	2	9	40	1	1	0	2	3	3	6	0	2	6	5	5	0	0	2	2	3	0	2	2	2	2	2	6	2	24	2	31	2	1	1	0
KK14	42	1	2	1	4	1	Non-clinician	Cook	KBTH	1	4	1	1	4	2	6	40	3	0	0	2	2	5	6	0	0	6	5	6	0	3	0	3	3	0	0	6	6	1	2	6	0	22	3	37	2	1	2	0
KK73	46	1	5	1	3	0	Non-clinician	SECURITY	KBTH	1	20	0	0	0	1	20	48	2	1	0	1	1	1	0	1	0	1	2	1	5	6	6	5	1	1	1	1	1	1	5	1	1	17	14	12	2	3	1	0
KK63	36	1	1	1	3	1	Non-clinician	SECURITY	KBTH	1	7	1	1	2	2	9	40	1	1	0	2	3	2	2	1	3	5	2	4	1	0	2	3	2	0	3	3	2	4	0	5	0	20	2	27	2	1	1	0
KK039	44	0	2	1	3	1	Non-clinician	ORDERLY	KBTH	2	23	0	0	0	2	9	40	1	1	0	5	5	5	6	0	0	6	5	6	0	0	5	0	0	0	0	6	6	0	0	6	0	20	0	41	2	1	3	0
KK52	56	0	3	2	5	1	Non-clinician	SECURITY	KBTH	1	32	0	0	0	1	12	48	4	0	1	5	1	3	0	0	0	6	5	6	0	1	3	1	2	0	0	3	6	1	0	1	0	17	1	26	2	1	1	0
KK111	30	0	4	1	5	1	Non-clinician	Administrative staff	KBTH	1	1.5	0	1	2	1	12	48	4	0	1	5	4	6	6	0	1	3	4	6	0	1	0	1	3	0	1	6	6	3	0	2	1	25	2	32	2	1	2	0
KK048	31	1	2	2	3	1	Non-clinician	MORTUARY STAFF	KBTH	2	4	1	1	3	1	12	48	4	0	1	3	4	3	6	1	1	6	3	6	0	1	5	2	2	0	0	6	6	6	0	5	0	18	2	46	2	1	3	0
KK87	44	0	2	1	3	1	Non-clinician	ORDERLY	KBTH	2	23	0	0	0	2	9	40	1	1	0	5	5	5	6	0	0	6	5	6	0	0	5	0	0	0	0	6	6	0	0	6	0	20	0	41	2	1	3	0
KK01	49	0	1	2	5	1	Non-clinician	Administrative staff	KBTH	1	22	0	0	0	2	6	40	3	0	0	1	5	5	6	0	1	6	5	6	0	1	6	1	5	0	1	6	5	6	0	6	0	24	1	47	2	1	3	0
KK80	31	1	2	2	3	1	Non-clinician	MORTUARY STAFF	KBTH	2	4	1	1	3	1	12	48	4	0	1	3	4	3	6	1	1	6	3	6	0	1	5	2	2	0	0	6	6	6	0	5	0	18	2	46	2	1	3	0
KK70	50	0	1	2	5	1	Non-clinician	Administrative staff	KBTH	1	22	0	0	0	2	6	40	3	0	0	1	5	5	6	0	1	6	5	6	0	1	6	1	5	0	1	6	5	6	0	6	0	24	1	47	2	1	3	0
KK071	31	1	2	4	5	1	Non-clinician	Administrative staff	KBTH	1	3	1	1	2	2	9	40	1	1	0	2	3	3	6	0	2	6	5	5	0	0	2	2	3	0	2	2	2	2	2	6	2	24	2	31	2	1	1	0
KK36	42	1	2	1	4	1	Non-clinician	Cook	KBTH	1	4	1	1	4	2	6	40	3	0	0	2	2	5	6	0	0	6	5	6	0	3	0	3	3	0	0	6	6	1	2	6	0	22	3	37	2	1	2	0
KK046	46	1	5	1	3	0	Non-clinician	SECURITY	KBTH	1	20	0	0	0	1	20	48	2	1	0	1	1	1	0	1	0	1	2	1	5	6	6	5	1	1	1	1	1	1	5	1	1	17	14	12	2	3	1	0
KK38	36	1	1	1	3	1	Non-clinician	SECURITY	KBTH	1	7	1	1	2	2	9	40	1	1	0	2	3	2	2	1	3	5	2	4	1	0	2	3	2	0	3	3	2	4	0	5	0	20	2	27	2	1	1	0
KK101	44	0	2	1	3	1	Non-clinician	ORDERLY	KBTH	2	23	0	0	0	2	9	40	1	1	0	5	5	5	6	0	0	6	5	6	0	0	5	0	0	0	0	6	6	0	0	6	0	20	0	41	2	1	3	0
KK09	56	0	3	2	5	1	Non-clinician	SECURITY	KBTH	1	32	0	0	0	1	12	48	4	0	1	5	1	3	0	0	0	6	5	6	0	1	3	1	2	0	0	3	6	1	0	1	0	17	1	26	2	1	1	0
KK059	30	0	4	1	5	1	Non-clinician	Administrative staff	KBTH	1	1.5	0	1	2	1	12	48	4	0	1	5	4	6	6	0	1	3	4	6	0	1	0	1	3	0	1	6	6	3	0	2	1	25	2	32	2	1	2	0
KK079	31	1	2	2	3	1	Non-clinician	MORTUARY STAFF	KBTH	2	4	1	1	3	1	12	48	4	0	1	3	4	3	6	1	1	6	3	6	0	1	5	2	2	0	0	6	6	6	0	5	0	18	2	46	2	1	3	0
KK056	44	0	2	1	3	1	Non-clinician	ORDERLY	KBTH	2	23	0	0	0	2	9	40	1	1	0	5	5	5	6	0	0	6	5	6	0	0	5	0	0	0	0	6	6	0	0	6	0	20	0	41	2	1	3	0
KK041	31	1	2	2	3	1	Non-clinician	MORTUARY STAFF	KBTH	2	4	1	1	3	1	12	48	4	0	1	3	4	3	6	1	1	6	3	6	0	1	5	2	2	0	0	6	6	6	0	5	0	18	2	46	2	1	3	0
KK33	50	0	1	2	5	1	Non-clinician	Administrative staff	KBTH	1	22	0	0	0	2	6	40	3	0	0	1	5	5	6	0	1	6	5	6	0	1	6	1	5	0	1	6	5	6	0	6	0	24	1	47	2	1	3	0
KK51	31	1	2	4	5	1	Non-clinician	Administrative staff	KBTH	1	3	1	1	2	2	9	40	1	1	0	2	3	3	6	0	2	6	5	5	0	0	2	2	3	0	2	2	2	2	2	6	2	24	2	31	2	1	1	0
KK100	42	1	2	1	4	1	Non-clinician	Cook	KBTH	1	4	1	1	4	2	6	40	3	0	0	2	2	5	6	0	0	6	5	6	0	3	0	3	3	0	0	6	6	1	2	6	0	22	3	37	2	1	2	0
KK08	46	1	5	1	3	0	Non-clinician	SECURITY	KBTH	1	20	0	0	0	1	20	48	2	1	0	1	1	1	0	1	0	1	2	1	5	6	6	5	1	1	1	1	1	1	5	1	1	17	14	12	2	3	1	0
KK22	36	1	1	1	3	1	Non-clinician	SECURITY	KBTH	1	7	1	1	2	2	9	40	1	1	0	2	3	2	2	1	3	5	2	4	1	0	2	3	2	0	3	3	2	4	0	5	0	20	2	27	2	1	1	0
KK067	44	0	2	1	3	1	Non-clinician	ORDERLY	KBTH	2	23	0	0	0	2	9	40	1	1	0	5	5	5	6	0	0	6	5	6	0	0	5	0	0	0	0	6	6	0	0	6	0	20	0	41	2	1	3	0
KK19	56	0	3	2	5	1	Non-clinician	SECURITY	KBTH	1	32	0	0	0	1	12	48	4	0	1	5	1	3	0	0	0	6	5	6	0	1	3	1	2	0	0	3	6	1	0	1	0	17	1	26	2	1	1	0
KK34	30	0	4	1	5	1	Non-clinician	Administrative staff	KBTH	1	1.5	0	1	2	1	12	48	4	0	1	5	4	6	6	0	1	3	4	6	0	1	0	1	3	0	1	6	6	3	0	2	1	25	2	32	2	1	2	0
KK32	31	1	2	2	3	1	Non-clinician	MORTUARY STAFF	KBTH	2	4	1	1	3	1	12	48	4	0	1	3	4	3	6	1	1	6	3	6	0	1	5	2	2	0	0	6	6	6	0	5	0	18	2	46	2	1	3	0
KK050	44	0	2	1	3	1	Non-clinician	ORDERLY	KBTH	2	23	0	0	0	2	9	40	1	1	0	5	5	5	6	0	0	6	5	6	0	0	5	0	0	0	0	6	6	0	0	6	0	20	0	41	2	1	3	0
KK98	49	0	1	2	5	1	Non-clinician	Administrative staff	KBTH	1	22	0	0	0	2	6	40	3	0	0	1	5	5	6	0	1	6	5	6	0	1	6	1	5	0	1	6	5	6	0	6	0	24	1	47	2	1	3	0
KK02	31	1	2	2	3	1	Non-clinician	MORTUARY STAFF	KBTH	2	4	1	1	3	1	12	48	4	0	1	3	4	3	6	1	1	6	3	6	0	1	5	2	2	0	0	6	6	6	0	5	0	18	2	46	2	1	3	0
KK25	50	0	1	2	5	1	Non-clinician	Administrative staff	KBTH	1	22	0	0	0	2	6	40	3	0	0	1	5	5	6	0	1	6	5	6	0	1	6	1	5	0	1	6	5	6	0	6	0	24	1	47	2	1	3	0
KK07	31	1	2	4	5	1	Non-clinician	Administrative staff	KBTH	1	3	1	1	2	2	9	40	1	1	0	2	3	3	6	0	2	6	5	5	0	0	2	2	3	0	2	2	2	2	2	6	2	24	2	31	2	1	1	0
PE068	42	1	2	1	4	1	Non-clinician	Cook	KBTH	1	4	1	1	4	2	6	40	3	0	0	2	2	5	6	0	0	6	5	6	0	3	0	3	3	0	0	6	6	1	2	6	0	22	3	37	2	1	2	0
KK045	46	1	5	1	3	0	Non-clinician	SECURITY	KBTH	1	20	0	0	0	1	20	48	2	1	0	1	1	1	0	1	0	1	2	1	5	6	6	5	1	1	1	1	1	1	5	1	1	17	14	12	2	3	1	0
KK25	36	1	1	1	3	1	Non-clinician	SECURITY	KBTH	1	7	1	1	2	2	9	40	1	1	0	2	3	2	2	1	3	5	2	4	1	0	2	3	2	0	3	3	2	4	0	5	0	20	2	27	2	1	1	0
KK040	44	0	2	1	3	1	Non-clinician	ORDERLY	KBTH	2	23	0	0	0	2	9	40	1	1	0	5	5	5	6	0	0	6	5	6	0	0	5	0	0	0	0	6	6	0	0	6	0	20	0	41	2	1	3	0
KK92	56	0	3	2	5	1	Non-clinician	SECURITY	KBTH	1	32	0	0	0	1	12	48	4	0	1	5	1	3	0	0	0	6	5	6	0	1	3	1	2	0	0	3	6	1	0	1	0	17	1	26	2	1	1	0
KK10	30	0	4	1	5	1	Non-clinician	Administrative staff	KBTH	1	1.5	0	1	2	1	12	48	4	0	1	5	4	6	6	0	1	3	4	6	0	1	0	1	3	0	1	6	6	3	0	2	1	25	2	32	2	1	2	0
KK11	31	1	2	2	3	1	Non-clinician	MORTUARY STAFF	KBTH	2	4	1	1	3	1	12	48	4	0	1	3	4	3	6	1	1	6	3	6	0	1	5	2	2	0	0	6	6	6	0	5	0	18	2	46	2	1	3	0
KK15	44	0	2	1	3	1	Non-clinician	ORDERLY	KBTH	2	23	0	0	0	2	9	40	1	1	0	5	5	5	6	0	0	6	5	6	0	0	5	0	0	0	0	6	6	0	0	6	0	20	0	41	2	1	3	0
KK057	49	0	1	2	5	1	Non-clinician	Administrative staff	KBTH	1	22	0	0	0	2	6	40	3	0	0	1	5	5	6	0	1	6	5	6	0	1	6	1	5	0	1	6	5	6	0	6	0	24	1	47	2	1	3	0
KK44	31	1	2	2	3	1	Non-clinician	MORTUARY STAFF	KBTH	2	4	1	1	3	1	12	48	4	0	1	3	4	3	6	1	1	6	3	6	0	1	5	2	2	0	0	6	6	6	0	5	0	18	2	46	2	1	3	0
KK49	50	0	1	2	5	1	Non-clinician	Administrative staff	KBTH	1	22	0	0	0	2	6	40	3	0	0	1	5	5	6	0	1	6	5	6	0	1	6	1	5	0	1	6	5	6	0	6	0	24	1	47	2	1	3	0
KK39	31	1	2	4	5	1	Non-clinician	Administrative staff	KBTH	1	3	1	1	2	2	9	40	1	1	0	2	3	3	6	0	2	6	5	5	0	0	2	2	3	0	2	2	2	2	2	6	2	24	2	31	2	1	1	0
PC016	42	1	2	1	4	1	Non-clinician	Cook	KBTH	1	4	1	1	4	2	6	40	3	0	0	2	2	5	6	0	0	6	5	6	0	3	0	3	3	0	0	6	6	1	2	6	0	22	3	37	2	1	2	0
KK77	46	1	5	1	3	0	Non-clinician	SECURITY	KBTH	1	20	0	0	0	1	20	48	2	1	0	1	1	1	0	1	0	1	2	1	5	6	6	5	1	1	1	1	1	1	5	1	1	17	14	12	2	3	1	0
KK21	36	1	1	1	3	1	Non-clinician	SECURITY	KBTH	1	7	1	1	2	2	9	40	1	1	0	2	3	2	2	1	3	5	2	4	1	0	2	3	2	0	3	3	2	4	0	5	0	20	2	27	2	1	1	0
KK042	44	0	2	1	3	1	Non-clinician	ORDERLY	KBTH	2	23	0	0	0	2	9	40	1	1	0	5	5	5	6	0	0	6	5	6	0	0	5	0	0	0	0	6	6	0	0	6	0	20	0	41	2	1	3	0
KK23	56	0	3	2	5	1	Non-clinician	SECURITY	KBTH	1	32	0	0	0	1	12	48	4	0	1	5	1	3	0	0	0	6	5	6	0	1	3	1	2	0	0	3	6	1	0	1	0	17	1	26	2	1	1	0
KK0350	30	0	4	1	5	1	Non-clinician	Administrative staff	KBTH	1	1.5	0	1	2	1	12	48	4	0	1	5	4	6	6	0	1	3	4	6	0	1	0	1	3	0	1	6	6	3	0	2	1	25	2	32	2	1	2	0
KK47	31	1	2	2	3	1	Non-clinician	MORTUARY STAFF	KBTH	2	4	1	1	3	1	12	48	4	0	1	3	4	3	6	1	1	6	3	6	0	1	5	2	2	0	0	6	6	6	0	5	0	18	2	46	2	1	3	0
KK93	44	0	2	1	3	1	Non-clinician	ORDERLY	KBTH	2	23	0	0	0	2	9	40	1	1	0	5	5	5	6	0	0	6	5	6	0	0	5	0	0	0	0	6	6	0	0	6	0	20	0	41	2	1	3	0
KK83	31	1	2	2	3	1	Non-clinician	MORTUARY STAFF	KBTH	2	4	1	1	3	1	12	48	4	0	1	3	4	3	6	1	1	6	3	6	0	1	5	2	2	0	0	6	6	6	0	5	0	18	2	46	2	1	3	0
KK88	50	0	1	2	5	1	Non-clinician	Administrative staff	KBTH	1	22	0	0	0	2	6	40	3	0	0	1	5	5	6	0	1	6	5	6	0	1	6	1	5	0	1	6	5	6	0	6	0	24	1	47	2	1	3	0
KK145	31	1	2	4	5	1	Non-clinician	Administrative staff	KBTH	1	3	1	1	2	2	9	40	1	1	0	2	3	3	6	0	2	6	5	5	0	0	2	2	3	0	2	2	2	2	2	6	2	24	2	31	2	1	1	0
KK190	42	1	2	1	4	1	Non-clinician	Cook	KBTH	1	4	1	1	4	2	6	40	3	0	0	2	2	5	6	0	0	6	5	6	0	3	0	3	3	0	0	6	6	1	2	6	0	22	3	37	2	1	2	0
KK193	46	1	5	1	3	0	Non-clinician	SECURITY	KBTH	1	20	0	0	0	1	20	48	2	1	0	1	1	1	0	1	0	1	2	1	5	6	6	5	1	1	1	1	1	1	5	1	1	17	14	12	2	3	1	0
KK148	36	1	1	1	3	1	Non-clinician	SECURITY	KBTH	1	7	1	1	2	2	9	40	1	1	0	2	3	2	2	1	3	5	2	4	1	0	2	3	2	0	3	3	2	4	0	5	0	20	2	27	2	1	1	0
KK173	44	0	2	1	3	1	Non-clinician	ORDERLY	KBTH	2	23	0	0	0	2	9	40	1	1	0	5	5	5	6	0	0	6	5	6	0	0	5	0	0	0	0	6	6	0	0	6	0	20	0	41	2	1	3	0
KK202	56	0	3	2	5	1	Non-clinician	SECURITY	KBTH	1	32	0	0	0	1	12	48	4	0	1	5	1	3	0	0	0	6	5	6	0	1	3	1	2	0	0	3	6	1	0	1	0	17	1	26	2	1	1	0
KK205	30	0	4	1	5	1	Non-clinician	Administrative staff	KBTH	1	1.5	0	1	2	1	12	48	4	0	1	5	4	6	6	0	1	3	4	6	0	1	0	1	3	0	1	6	6	3	0	2	1	25	2	32	2	1	2	0
KK95	31	1	2	2	3	1	Non-clinician	MORTUARY STAFF	KBTH	2	4	1	1	3	1	12	48	4	0	1	3	4	3	6	1	1	6	3	6	0	1	5	2	2	0	0	6	6	6	0	5	0	18	2	46	2	1	3	0
KK146	44	0	2	1	3	1	Non-clinician	ORDERLY	KBTH	2	23	0	0	0	2	9	40	1	1	0	5	5	5	6	0	0	6	5	6	0	0	5	0	0	0	0	6	6	0	0	6	0	20	0	41	2	1	3	0
KK86	31	1	2	2	3	1	Non-clinician	MORTUARY STAFF	KBTH	2	4	1	1	3	1	12	48	4	0	1	3	4	3	6	1	1	6	3	6	0	1	5	2	2	0	0	6	6	6	0	5	0	18	2	46	2	1	3	0
KK191	30	0	4	1	5	1	Non-clinician	Administrative staff	KBTH	1	1.5	0	1	2	1	12	48	4	0	1	5	4	6	6	0	1	3	4	6	0	1	0	1	3	0	1	6	6	3	0	2	1	25	2	32	2	1	2	0
KK214	31	1	2	2	3	1	Non-clinician	MORTUARY STAFF	KBTH	2	4	1	1	3	1	12	48	4	0	1	3	4	3	6	1	1	6	3	6	0	1	5	2	2	0	0	6	6	6	0	5	0	18	2	46	2	1	3	0
KK193	30	0	4	1	5	1	Non-clinician	Administrative staff	KBTH	1	1.5	0	1	2	1	12	48	4	0	1	5	4	6	6	0	1	3	4	6	0	1	0	1	3	0	1	6	6	3	0	2	1	25	2	32	2	1	2	0
KK222	31	1	2	2	3	1	Non-clinician	MORTUARY STAFF	KBTH	2	4	1	1	3	1	12	48	4	0	1	3	4	3	6	1	1	6	3	6	0	1	5	2	2	0	0	6	6	6	0	5	0	18	2	46	2	1	3	0
KK194	30	0	4	1	5	1	Non-clinician	Administrative staff	KBTH	1	1.5	0	1	2	1	12	48	4	0	1	5	4	6	6	0	1	3	4	6	0	1	0	1	3	0	1	6	6	3	0	2	1	25	2	32	2	1	2	0
KK0350	30	0	4	1	5	1	Non-clinician	Administrative staff	KBTH	1	1.5	0	1	2	1	12	48	4	0	1	5	4	6	6	0	1	3	4	6	0	1	0	1	3	0	1	6	6	3	0	2	1	25	2	32	2	1	2	0
KK182	31	1	2	2	5	1	Clinical	Nurse/Midwife	KBTH	1	4	1	1	3	1	12	48	4	0	1	3	4	3	6	1	1	6	3	6	0	1	5	2	2	0	0	6	6	6	0	5	0	18	2	46	2	1	3	0
KK90	31	1	2	2	5	1	Clinical	Nurse/Midwife	KBTH	1	4	1	1	3	1	12	48	4	0	1	3	4	3	6	1	1	6	3	6	0	1	5	2	2	0	0	6	6	6	0	5	0	18	2	46	2	1	3	0
KK057	31	1	2	2	5	1	Clinical	Nurse/Midwife	KBTH	1	4	1	1	3	1	12	48	4	0	1	3	4	3	6	1	1	6	3	6	0	1	5	2	2	0	0	6	6	6	0	5	0	18	2	46	2	1	3	0
KK149	56	0	3	3	5	0	Clinical	Nurse/Midwife	KBTH	2	32	0	0	0	1	12	48	4	0	1	5	1	3	0	0	0	6	5	6	0	1	3	1	2	0	0	3	6	1	0	1	0	17	1	26	2	1	1	0
KK151	30	0	4	2	5	1	Clinical	Nurse/Midwife	KBTH	3	1.5	0	1	2	1	12	48	4	0	1	5	4	6	6	0	1	3	4	6	0	1	0	1	3	0	1	6	6	3	0	2	1	25	2	32	2	1	2	0
KK161	31	1	2	3	5	1	Clinical	Nurse/Midwife	KBTH	2	4	1	1	3	1	12	48	4	0	1	3	4	3	6	1	1	6	3	6	0	1	5	2	2	0	0	6	6	6	0	5	0	18	2	46	2	1	3	0
KK223	44	0	2	3	5	1	Clinical	Nurse/Midwife	KBTH	3	23	0	0	0	2	9	40	1	1	0	5	5	5	6	0	0	6	5	6	0	0	5	0	0	0	0	6	6	0	0	6	0	20	0	41	2	1	3	0
KK194	31	1	2	3	5	1	Clinical	Nurse/Midwife	KBTH	3	4	1	1	3	1	12	48	4	0	1	3	4	3	6	1	1	6	3	6	0	1	5	2	2	0	0	6	6	6	0	5	0	18	2	46	2	1	3	0
KK139	50	0	1	4	5	0	Clinical	Nurse/Midwife	KBTH	2	22	0	0	0	2	6	40	3	0	0	1	5	5	6	0	1	6	5	6	0	1	6	1	5	0	1	6	5	6	0	6	0	24	1	47	2	1	3	0
KK192	31	1	2	3	5	1	Clinical	Nurse/Midwife	KBTH	3	3	1	1	2	2	9	40	1	1	0	2	3	3	6	0	2	6	5	5	0	0	2	2	3	0	2	2	2	2	2	6	2	24	2	31	2	1	1	0
KK143	42	1	2	2	5	1	Clinical	Nurse/Midwife	KBTH	2	4	1	1	4	2	6	40	3	0	0	2	2	5	6	0	0	6	5	6	0	3	0	3	3	0	0	6	6	1	2	6	0	22	3	37	2	1	2	0
KK171	46	1	5	2	5	0	Clinical	Nurse/Midwife	KBTH	2	20	0	0	0	1	20	48	2	1	0	1	1	1	0	1	0	1	2	1	5	6	6	5	1	1	1	1	1	1	5	1	1	17	14	12	2	3	1	0
KK140	36	1	1	2	5	1	Clinical	Nurse/Midwife	KBTH	3	7	1	1	2	2	9	40	1	1	0	2	3	2	2	1	3	5	2	4	1	0	2	3	2	0	3	3	2	4	0	5	0	20	2	27	2	1	1	0
KK137	44	0	2	2	5	1	Clinical	Nurse/Midwife	KBTH	3	23	0	0	0	2	9	40	1	1	0	5	5	5	6	0	0	6	5	6	0	0	5	0	0	0	0	6	6	0	0	6	0	20	0	41	2	1	3	0
KK156	56	0	3	3	5	0	Clinical	Nurse/Midwife	KBTH	2	32	0	0	0	1	12	48	4	0	1	5	1	3	0	0	0	6	5	6	0	1	3	1	2	0	0	3	6	1	0	1	0	17	1	26	2	1	1	0
KK201	30	0	4	2	5	1	Clinical	Nurse/Midwife	KBTH	3	1.5	0	1	2	1	12	48	4	0	1	5	4	6	6	0	1	3	4	6	0	1	0	1	3	0	1	6	6	3	0	2	1	25	2	32	2	1	2	0
KK154	31	1	2	3	5	1	Clinical	Nurse/Midwife	KBTH	2	4	1	1	3	1	12	48	4	0	1	3	4	3	6	1	1	6	3	6	0	1	5	2	2	0	0	6	6	6	0	5	0	18	2	46	2	1	3	0
KK159	44	0	2	3	5	1	Clinical	Nurse/Midwife	KBTH	3	23	0	0	0	2	9	40	1	1	0	5	5	5	6	0	0	6	5	6	0	0	5	0	0	0	0	6	6	0	0	6	0	20	0	41	2	1	3	0
KK185	31	1	2	3	5	1	Clinical	Nurse/Midwife	KBTH	3	4	1	1	3	1	12	48	4	0	1	3	4	3	6	1	1	6	3	6	0	1	5	2	2	0	0	6	6	6	0	5	0	18	2	46	2	1	3	0
KK167	50	0	1	4	5	0	Clinical	Nurse/Midwife	KBTH	2	22	0	0	0	2	6	40	3	0	0	1	5	5	6	0	1	6	5	6	0	1	6	1	5	0	1	6	5	6	0	6	0	24	1	47	2	1	3	0
KK214	31	1	2	3	5	1	Clinical	Nurse/Midwife	KBTH	3	3	1	1	2	2	9	40	1	1	0	2	3	3	6	0	2	6	5	5	0	0	2	2	3	0	2	2	2	2	2	6	2	24	2	31	2	1	1	0
KK057	42	1	2	2	5	1	Clinical	Nurse/Midwife	KBTH	2	4	1	1	4	2	6	40	3	0	0	2	2	5	6	0	0	6	5	6	0	3	0	3	3	0	0	6	6	1	2	6	0	22	3	37	2	1	2	0
KK44	46	1	5	2	5	0	Clinical	Nurse/Midwife	KBTH	2	20	0	0	0	1	20	48	2	1	0	1	1	1	0	1	0	1	2	1	5	6	6	5	1	1	1	1	1	1	5	1	1	17	14	12	2	3	1	0
KK49	36	1	1	2	5	1	Clinical	Nurse/Midwife	KBTH	3	7	1	1	2	2	9	40	1	1	0	2	3	2	2	1	3	5	2	4	1	0	2	3	2	0	3	3	2	4	0	5	0	20	2	27	2	1	1	0
KK39	44	0	2	2	5	1	Clinical	Nurse/Midwife	KBTH	3	23	0	0	0	2	9	40	1	1	0	5	5	5	6	0	0	6	5	6	0	0	5	0	0	0	0	6	6	0	0	6	0	20	0	41	2	1	3	0
PC016	56	0	3	3	5	0	Clinical	Nurse/Midwife	KBTH	2	32	0	0	0	1	12	48	4	0	1	5	1	3	0	0	0	6	5	6	0	1	3	1	2	0	0	3	6	1	0	1	0	17	1	26	2	1	1	0
KK77	30	0	4	2	5	1	Clinical	Nurse/Midwife	KBTH	3	1.5	0	1	2	1	12	48	4	0	1	5	4	6	6	0	1	3	4	6	0	1	0	1	3	0	1	6	6	3	0	2	1	25	2	32	2	1	2	0
KK21	31	1	2	3	5	1	Clinical	Nurse/Midwife	KBTH	2	4	1	1	3	1	12	48	4	0	1	3	4	3	6	1	1	6	3	6	0	1	5	2	2	0	0	6	6	6	0	5	0	18	2	46	2	1	3	0
KK042	44	0	2	3	5	1	Clinical	Nurse/Midwife	KBTH	3	23	0	0	0	2	9	40	1	1	0	5	5	5	6	0	0	6	5	6	0	0	5	0	0	0	0	6	6	0	0	6	0	20	0	41	2	1	3	0
KK23	31	1	2	3	5	1	Clinical	Nurse/Midwife	KBTH	3	4	1	1	3	1	12	48	4	0	1	3	4	3	6	1	1	6	3	6	0	1	5	2	2	0	0	6	6	6	0	5	0	18	2	46	2	1	3	0
KK0350	50	0	1	4	5	0	Clinical	Nurse/Midwife	KBTH	2	22	0	0	0	2	6	40	3	0	0	1	5	5	6	0	1	6	5	6	0	1	6	1	5	0	1	6	5	6	0	6	0	24	1	47	2	1	3	0
KK47	31	1	2	3	5	1	Clinical	Nurse/Midwife	KBTH	3	3	1	1	2	2	9	40	1	1	0	2	3	3	6	0	2	6	5	5	0	0	2	2	3	0	2	2	2	2	2	6	2	24	2	31	2	1	1	0
KK93	42	1	2	2	5	1	Clinical	Nurse/Midwife	KBTH	2	4	1	1	4	2	6	40	3	0	0	2	2	5	6	0	0	6	5	6	0	3	0	3	3	0	0	6	6	1	2	6	0	22	3	37	2	1	2	0
KK83	46	1	5	2	5	0	Clinical	Nurse/Midwife	KBTH	2	20	0	0	0	1	20	48	2	1	0	1	1	1	0	1	0	1	2	1	5	6	6	5	1	1	1	1	1	1	5	1	1	17	14	12	2	3	1	0
KK88	36	1	1	2	5	1	Clinical	Nurse/Midwife	KBTH	3	7	1	1	2	2	9	40	1	1	0	2	3	2	2	1	3	5	2	4	1	0	2	3	2	0	3	3	2	4	0	5	0	20	2	27	2	1	1	0
KK145	44	0	2	2	5	1	Clinical	Nurse/Midwife	KBTH	3	23	0	0	0	2	9	40	1	1	0	5	5	5	6	0	0	6	5	6	0	0	5	0	0	0	0	6	6	0	0	6	0	20	0	41	2	1	3	0
KK190	56	0	3	3	5	0	Clinical	Nurse/Midwife	KBTH	2	32	0	0	0	1	12	48	4	0	1	5	1	3	0	0	0	6	5	6	0	1	3	1	2	0	0	3	6	1	0	1	0	17	1	26	2	1	1	0
KK193	30	0	4	2	5	1	Clinical	Nurse/Midwife	KBTH	3	1.5	0	1	2	1	12	48	4	0	1	5	4	6	6	0	1	3	4	6	0	1	0	1	3	0	1	6	6	3	0	2	1	25	2	32	2	1	2	0
KK148	31	1	2	3	5	1	Clinical	Nurse/Midwife	KBTH	2	4	1	1	3	1	12	48	4	0	1	3	4	3	6	1	1	6	3	6	0	1	5	2	2	0	0	6	6	6	0	5	0	18	2	46	2	1	3	0
KK173	44	0	2	3	5	1	Clinical	Nurse/Midwife	KBTH	3	23	0	0	0	2	9	40	1	1	0	5	5	5	6	0	0	6	5	6	0	0	5	0	0	0	0	6	6	0	0	6	0	20	0	41	2	1	3	0
KK202	31	1	2	3	5	1	Clinical	Nurse/Midwife	KBTH	3	4	1	1	3	1	12	48	4	0	1	3	4	3	6	1	1	6	3	6	0	1	5	2	2	0	0	6	6	6	0	5	0	18	2	46	2	1	3	0
KK205	50	0	1	4	5	0	Clinical	Nurse/Midwife	KBTH	2	22	0	0	0	2	6	40	3	0	0	1	5	5	6	0	1	6	5	6	0	1	6	1	5	0	1	6	5	6	0	6	0	24	1	47	2	1	3	0
KK95	31	1	2	3	5	1	Clinical	Nurse/Midwife	KBTH	3	3	1	1	2	2	9	40	1	1	0	2	3	3	6	0	2	6	5	5	0	0	2	2	3	0	2	2	2	2	2	6	2	24	2	31	2	1	1	0
KK146	42	1	2	2	5	1	Clinical	Nurse/Midwife	KBTH	2	4	1	1	4	2	6	40	3	0	0	2	2	5	6	0	0	6	5	6	0	3	0	3	3	0	0	6	6	1	2	6	0	22	3	37	2	1	2	0
KK202	46	1	5	2	5	0	Clinical	Nurse/Midwife	KBTH	2	20	0	0	0	1	20	48	2	1	0	1	1	1	0	1	0	1	2	1	5	6	6	5	1	1	1	1	1	1	5	1	1	17	14	12	2	3	1	0
KK186	36	1	1	2	5	1	Clinical	Nurse/Midwife	KBTH	3	7	1	1	2	2	9	40	1	1	0	2	3	2	2	1	3	5	2	4	1	0	2	3	2	0	3	3	2	4	0	5	0	20	2	27	2	1	1	0
KK182	44	0	2	2	5	1	Clinical	Nurse/Midwife	KBTH	3	23	0	0	0	2	9	40	1	1	0	5	5	5	6	0	0	6	5	6	0	0	5	0	0	0	0	6	6	0	0	6	0	20	0	41	2	1	3	0
KK206	56	0	3	3	5	0	Clinical	Nurse/Midwife	KBTH	2	32	0	0	0	1	12	48	4	0	1	5	1	3	0	0	0	6	5	6	0	1	3	1	2	0	0	3	6	1	0	1	0	17	1	26	2	1	1	0
KK164	30	0	4	2	5	1	Clinical	Nurse/Midwife	KBTH	3	1.5	0	1	2	1	12	48	4	0	1	5	4	6	6	0	1	3	4	6	0	1	0	1	3	0	1	6	6	3	0	2	1	25	2	32	2	1	2	0
KK141	31	1	2	3	5	1	Clinical	Nurse/Midwife	KBTH	2	4	1	1	3	1	12	48	4	0	1	3	4	3	6	1	1	6	3	6	0	1	5	2	2	0	0	6	6	6	0	5	0	18	2	46	2	1	3	0
KK86	44	0	2	3	5	1	Clinical	Nurse/Midwife	KBTH	3	23	0	0	0	2	9	40	1	1	0	5	5	5	6	0	0	6	5	6	0	0	5	0	0	0	0	6	6	0	0	6	0	20	0	41	2	1	3	0
KK215	31	1	2	3	5	1	Clinical	Nurse/Midwife	KBTH	3	3	1	1	2	2	9	40	1	1	0	2	3	3	6	0	2	6	5	5	0	0	2	2	3	0	2	2	2	2	2	6	2	24	2	31	2	1	1	0
KK210	42	1	2	3	5	0	Clinical	Nurse/Midwife	KBTH	2	4	1	1	4	2	6	40	3	0	0	2	2	5	6	0	0	6	5	6	0	3	0	3	3	0	0	6	6	1	2	6	0	22	3	37	2	1	2	0
KK134	42	1	2	4	5	1	Clinical	Doctor/Prescriber	KBTH	2	4	1	1	4	2	6	40	3	0	0	2	2	5	6	0	0	6	5	6	0	3	0	3	3	0	0	6	6	1	2	6	0	22	3	37	2	1	2	0
KK222	37	1	5	5	5	0	Clinical	Doctor/Prescriber	KBTH	2	20	0	0	0	1	20	48	2	1	0	1	1	1	0	1	0	1	2	1	5	6	6	5	1	1	1	1	1	1	5	1	1	17	14	12	2	3	1	0
KK170	46	1	1	6	6	1	Clinical	Doctor/Prescriber	KBTH	3	7	1	1	2	2	9	40	1	1	0	2	3	2	2	1	3	5	2	4	1	0	2	3	2	0	3	3	2	4	0	5	0	20	2	27	2	1	1	0
KK169	32	0	2	4	5	1	Clinical	Doctor/Prescriber	KBTH	2	4	1	1	4	2	6	40	3	0	0	2	2	5	6	0	0	6	5	6	0	3	0	3	3	0	0	6	6	1	2	6	0	22	3	37	2	1	2	0
KK91	42	1	2	4	5	1	Clinical	Doctor/Prescriber	KBTH	2	4	1	1	4	2	6	40	3	0	0	2	2	5	6	0	0	6	5	6	0	3	0	3	3	0	0	6	6	1	2	6	0	22	3	37	2	1	2	0
KK340	37	1	5	5	5	0	Clinical	Doctor/Prescriber	KBTH	2	20	0	0	0	1	20	48	2	1	0	1	1	1	0	1	0	1	2	1	5	6	6	5	1	1	1	1	1	1	5	1	1	17	14	12	2	3	1	0
KK142	46	1	1	6	6	1	Clinical	Doctor/Prescriber	KBTH	3	7	1	1	2	2	9	40	1	1	0	2	3	2	2	1	3	5	2	4	1	0	2	3	2	0	3	3	2	4	0	5	0	20	2	27	2	1	1	0
KK203	32	0	2	4	5	1	Clinical	Doctor/Prescriber	KBTH	2	4	1	1	4	2	6	40	3	0	0	2	2	5	6	0	0	6	5	6	0	3	0	3	3	0	0	6	6	1	2	6	0	22	3	37	2	1	2	0
KK231	42	1	2	4	5	1	Clinical	Doctor/Prescriber	KBTH	2	4	1	1	4	2	6	40	3	0	0	2	2	5	6	0	0	6	5	6	0	3	0	3	3	0	0	6	6	1	2	6	0	22	3	37	2	1	2	0
KK153	37	1	5	5	5	0	Clinical	Doctor/Prescriber	KBTH	2	20	0	0	0	1	20	48	2	1	0	1	1	1	0	1	0	1	2	1	5	6	6	5	1	1	1	1	1	1	5	1	1	17	14	12	2	3	1	0
KK184	42	1	2	4	5	1	Clinical	Doctor/Prescriber	KBTH	2	4	1	1	4	2	6	40	3	0	0	2	2	5	6	0	0	6	5	6	0	3	0	3	3	0	0	6	6	1	2	6	0	22	3	37	2	1	2	0
KK79	37	1	5	5	5	0	Clinical	Doctor/Prescriber	GARH	2	20	0	0	0	1	20	48	2	1	0	1	1	1	0	1	0	1	2	1	5	6	6	5	1	1	1	1	1	1	5	1	1	17	14	12	2	3	1	0
KK221	31	1	2	2	5	0	Clinical	Pharmacy staff	KBTH	2	4	1	1	3	1	12	48	4	0	1	3	4	3	6	1	1	6	3	6	0	1	5	2	2	0	0	6	6	6	0	5	0	18	2	46	2	1	3	0
KK191	50	0	1	3	5	0	Clinical	Pharmacy staff	KBTH	3	22	0	0	0	2	6	40	3	0	0	1	5	5	6	0	1	6	5	6	0	1	6	1	5	0	1	6	5	6	0	6	0	24	1	47	2	1	3	0
KK149	42	1	2	2	5	0	Clinical	Pharmacy staff	KBTH	2	4	1	1	4	2	6	40	3	0	0	2	2	5	6	0	0	6	5	6	0	3	0	3	3	0	0	6	6	1	2	6	0	22	3	37	2	1	2	0
KK161	39	0	1	3	5	1	Clinical	Laboratory staff	KBTH	2	22	0	0	0	2	6	40	3	0	0	1	5	5	6	0	1	6	5	6	0	1	6	1	5	0	1	6	5	6	0	6	0	24	1	47	2	1	3	0
KK223	31	1	2	2	5	0	Clinical	Laboratory staff	KBTH	2	4	1	1	3	1	12	48	4	0	1	3	4	3	6	1	1	6	3	6	0	1	5	2	2	0	0	6	6	6	0	5	0	18	2	46	2	1	3	0
KK194	37	0	1	3	5	0	Clinical	Laboratory staff	KBTH	3	22	0	0	0	2	6	40	3	0	0	1	5	5	6	0	1	6	5	6	0	1	6	1	5	0	1	6	5	6	0	6	0	24	1	47	2	1	3	0
KK192	29	1	2	2	5	0	Clinical	Others	KBTH	2	4	1	1	3	1	12	48	4	0	1	3	4	3	6	1	1	6	3	6	0	1	5	2	2	0	0	6	6	6	0	5	0	18	2	46	2	1	3	0
KK143	47	0	1	3	5	1	Clinical	Others	KBTH	2	22	0	0	0	2	6	40	3	0	0	1	5	5	6	0	1	6	5	6	0	1	6	1	5	0	1	6	5	6	0	6	0	24	1	47	2	1	3	0
KK171	34	1	2	2	5	0	Clinical	Others	KBTH	2	4	1	1	3	1	12	48	4	0	1	3	4	3	6	1	1	6	3	6	0	1	5	2	2	0	0	6	6	6	0	5	0	18	2	46	2	1	3	0
KK140	40	0	1	3	5	0	Clinical	Others	KBTH	3	22	0	0	0	2	6	40	3	0	0	1	5	5	6	0	1	6	5	6	0	1	6	1	5	0	1	6	5	6	0	6	0	24	1	47	2	1	3	0
KK137	42	1	2	2	5	0	Clinical	Others	KBTH	2	4	1	1	4	2	6	40	3	0	0	2	2	5	6	0	0	6	5	6	0	3	0	3	3	0	0	6	6	1	2	6	0	22	3	37	2	1	2	0
KK14	34	0	1	2	5	0	Non-clinician	Administrative staff	WGMH	1	5	1	1	2	2	9	40	1	1	0	5	5	6	6	3	5	5	0	3	3	3	2	6	6	4	4	4	3	5	5	3	6	42	19	31	3	3	1	1
PE114	35	1	2	2	5	1	Non-clinician	Accounts staff	WGMH	2	3	1	1	3	2	6	40	3	0	0	5	2	6	6	0	0	6	4	6	0	2	2	5	2	0	0	6	6	1	3	6	0	27	2	39	3	1	3	1
PE101	39	1	2	2	4	0	Non-clinician	Records/biostatisticians	WGMH	2	4	1	1	0	1	12	48	4	0	1	5	5	6	6	5	5	6	6	6	6	6	1	6	5	6	6	1	2	0	6	6	6	50	29	28	3	3	1	1
PE057	48	0	2	2	4	1	Non-clinician	Records/biostatisticians	WGMH	3	6	0	1	2	2	9	40	1	1	0	5	6	5	5	6	5	6	6	5	6	4	1	6	5	6	5	4	4	2	6	6	6	49	28	33	3	3	2	1
PC061	47	0	1	1	3	0	Non-clinician	ORDERLY	WGMH	2	5	1	1	0	1	12	48	4	0	1	6	5	6	5	6	6	5	5	5	6	5	0	6	5	5	6	5	6	5	5	5	5	50	27	36	3	3	2	1
KK260	33	1	2	2	5	0	Non-clinician	SECRETARY	WGMH	1	4	0	0	2	2	6	40	3	0	0	5	4	4	4	4	4	4	4	3	3	4	4	5	4	5	5	5	5	4	4	5	4	39	20	34	3	3	2	1
KK14	34	0	1	2	5	0	Non-clinician	Administrative staff	WGMH	1	5	1	1	2	2	9	40	1	1	0	5	5	6	6	3	5	5	0	3	3	3	2	6	6	4	4	4	3	5	5	3	6	42	19	31	3	3	1	1
PE114	35	1	2	2	5	1	Non-clinician	Accounts staff	WGMH	2	3	1	1	3	2	6	40	3	0	0	5	2	6	6	0	0	6	4	6	0	2	2	5	2	0	0	6	6	1	3	6	0	27	2	39	3	1	3	0
PE101	39	1	2	2	4	0	Non-clinician	Records/biostatisticians	WGMH	2	4	1	1	0	1	12	48	4	0	1	5	5	6	6	5	5	6	6	6	6	6	1	6	5	6	6	1	2	0	6	6	6	50	29	28	3	3	1	1
PE057	48	0	2	2	4	1	Non-clinician	Records/biostatisticians	WGMH	3	6	0	1	2	2	9	40	1	1	0	5	6	5	5	6	5	6	6	5	6	4	1	6	5	6	5	4	4	2	6	6	6	49	28	33	3	3	2	1
PC061	47	0	1	1	3	0	Non-clinician	ORDERLY	WGMH	2	5	1	1	0	1	12	48	4	0	1	6	5	6	5	6	6	5	5	5	6	5	0	6	5	5	6	5	6	5	5	5	5	50	27	36	3	3	2	1
KK260	33	1	2	2	5	0	Non-clinician	SECRETARY	WGMH	1	4	0	0	2	2	6	40	3	0	0	5	4	4	4	4	4	4	4	3	3	4	4	5	4	5	5	5	5	4	4	5	4	39	20	34	3	3	2	1
PE057	48	0	2	2	4	1	Non-clinician	Records/biostatisticians	WGMH	3	6	0	1	2	2	9	40	1	1	0	5	6	5	5	6	5	6	6	5	6	4	1	6	5	6	5	4	4	2	6	6	6	49	28	33	3	3	2	1
PC061	47	0	1	1	3	0	Non-clinician	ORDERLY	WGMH	2	5	1	1	0	1	12	48	4	0	1	6	5	6	5	6	6	5	5	5	6	5	0	6	5	5	6	5	6	5	5	5	5	50	27	36	3	3	2	1
PE057	48	0	2	2	4	1	Non-clinician	Records/biostatisticians	WGMH	3	6	0	1	2	2	9	40	1	1	0	5	6	5	5	6	5	6	6	5	6	4	1	6	5	6	5	4	4	2	6	6	6	49	28	33	3	3	2	1
PC061	47	0	1	1	3	0	Non-clinician	ORDERLY	WGMH	2	5	1	1	0	1	12	48	4	0	1	6	5	6	5	6	6	5	5	5	6	5	0	6	5	5	6	5	6	5	5	5	5	50	27	36	3	3	2	1
PE057	48	0	2	2	4	1	Non-clinician	Records/biostatisticians	WGMH	3	6	0	1	2	2	9	40	1	1	0	5	6	5	5	6	5	6	6	5	6	4	1	6	5	6	5	4	4	2	6	6	6	49	28	33	3	3	2	1
PC061	47	0	1	1	3	0	Non-clinician	ORDERLY	WGMH	2	5	1	1	0	1	12	48	4	0	1	6	5	6	5	6	6	5	5	5	6	5	0	6	5	5	6	5	6	5	5	5	5	50	27	36	3	3	2	1
PE057	48	0	2	2	4	1	Non-clinician	Records/biostatisticians	WGMH	3	6	0	1	2	2	9	40	1	1	0	5	6	5	5	6	5	6	6	5	6	4	1	6	5	6	5	4	4	2	6	6	6	49	28	33	3	3	2	1
PC061	47	0	1	1	3	0	Non-clinician	ORDERLY	WGMH	2	5	1	1	0	1	12	48	4	0	1	6	5	6	5	6	6	5	5	5	6	5	0	6	5	5	6	5	6	5	5	5	5	50	27	36	3	3	2	1
PE057	48	0	2	2	4	1	Non-clinician	Records/biostatisticians	WGMH	3	6	0	1	2	2	9	40	1	1	0	5	6	5	5	6	5	6	6	5	6	4	1	6	5	6	5	4	4	2	6	6	6	49	28	33	3	3	2	1
PC061	47	0	1	1	3	0	Non-clinician	ORDERLY	WGMH	2	5	1	1	0	1	12	48	4	0	1	6	5	6	5	6	6	5	5	5	6	5	0	6	5	5	6	5	6	5	5	5	5	50	27	36	3	3	2	1
PE057	48	0	2	2	4	1	Non-clinician	Records/biostatisticians	WGMH	3	6	0	1	2	2	9	40	1	1	0	5	6	5	5	6	5	6	6	5	6	4	1	6	5	6	5	4	4	2	6	6	6	49	28	33	3	3	2	1
PC061	47	0	1	1	3	0	Non-clinician	ORDERLY	WGMH	2	5	1	1	0	1	12	48	4	0	1	6	5	6	5	6	6	5	5	5	6	5	0	6	5	5	6	5	6	5	5	5	5	50	27	36	3	3	2	0
PC061	47	0	1	1	3	0	Non-clinician	ORDERLY	WGMH	2	5	1	1	0	1	12	48	4	0	1	6	5	6	5	6	6	5	5	5	6	5	0	6	5	5	6	5	6	5	5	5	5	50	27	36	3	3	2	1
PE057	48	0	2	2	4	1	Non-clinician	Records/biostatisticians	WGMH	3	6	0	1	2	2	9	40	1	1	0	5	6	5	5	6	5	6	6	5	6	4	1	6	5	6	5	4	4	2	6	6	6	49	28	33	3	3	2	1
PC061	47	0	1	1	3	0	Non-clinician	ORDERLY	WGMH	2	5	1	1	0	1	12	48	4	0	1	6	5	6	5	6	6	5	5	5	6	5	0	6	5	5	6	5	6	5	5	5	5	50	27	36	3	3	2	1
PE057	48	0	2	2	4	1	Non-clinician	Records/biostatisticians	WGMH	3	6	0	1	2	2	9	40	1	1	0	5	6	5	5	6	5	6	6	5	6	4	1	6	5	6	5	4	4	2	6	6	6	49	28	33	3	3	2	1
PC061	47	0	1	1	3	0	Non-clinician	ORDERLY	WGMH	2	5	1	1	0	1	12	48	4	0	1	6	5	6	5	6	6	5	5	5	6	5	0	6	5	5	6	5	6	5	5	5	5	50	27	36	3	3	2	1
PE057	48	0	2	2	4	1	Non-clinician	Records/biostatisticians	WGMH	3	6	0	1	2	2	9	40	1	1	0	5	6	5	5	6	5	6	6	5	6	4	1	6	5	6	5	4	4	2	6	6	6	49	28	33	3	3	2	1
PC061	47	0	1	1	3	0	Non-clinician	ORDERLY	WGMH	2	5	1	1	0	1	12	48	4	0	1	6	5	6	5	6	6	5	5	5	6	5	0	6	5	5	6	5	6	5	5	5	5	50	27	36	3	3	2	1
PE057	48	0	2	2	4	1	Non-clinician	Records/biostatisticians	WGMH	3	6	0	1	2	2	9	40	1	1	0	5	6	5	5	6	5	6	6	5	6	4	1	6	5	6	5	4	4	2	6	6	6	49	28	33	3	3	2	1
PC061	47	0	1	1	3	0	Non-clinician	ORDERLY	WGMH	2	5	1	1	0	1	12	48	4	0	1	6	5	6	5	6	6	5	5	5	6	5	0	6	5	5	6	5	6	5	5	5	5	50	27	36	3	3	2	1
PE057	48	0	2	2	4	1	Non-clinician	Records/biostatisticians	WGMH	3	6	0	1	2	2	9	40	1	1	0	5	6	5	5	6	5	6	6	5	6	4	1	6	5	6	5	4	4	2	6	6	6	49	28	33	3	3	2	1
PC061	47	0	1	1	3	0	Non-clinician	ORDERLY	WGMH	2	5	1	1	0	1	12	48	4	0	1	6	5	6	5	6	6	5	5	5	6	5	0	6	5	5	6	5	6	5	5	5	5	50	27	36	3	3	2	0
PC061	47	0	1	1	3	0	Non-clinician	ORDERLY	WGMH	2	5	1	1	0	1	12	48	4	0	1	6	5	6	5	6	6	5	5	5	6	5	0	6	5	5	6	5	6	5	5	5	5	50	27	36	3	3	2	1
PE057	48	0	2	2	4	1	Non-clinician	Records/biostatisticians	WGMH	3	6	0	1	2	2	9	40	1	1	0	5	6	5	5	6	5	6	6	5	6	4	1	6	5	6	5	4	4	2	6	6	6	49	28	33	3	3	2	1
PC061	47	0	1	1	3	0	Non-clinician	ORDERLY	WGMH	2	5	1	1	0	1	12	48	4	0	1	6	5	6	5	6	6	5	5	5	6	5	0	6	5	5	6	5	6	5	5	5	5	50	27	36	3	3	2	1
PE057	48	0	2	2	4	1	Non-clinician	Records/biostatisticians	WGMH	3	6	0	1	2	2	9	40	1	1	0	5	6	5	5	6	5	6	6	5	6	4	1	6	5	6	5	4	4	2	6	6	6	49	28	33	3	3	2	1
PC061	47	0	1	1	3	0	Non-clinician	ORDERLY	WGMH	2	5	1	1	0	1	12	48	4	0	1	6	5	6	5	6	6	5	5	5	6	5	0	6	5	5	6	5	6	5	5	5	5	50	27	36	3	3	2	1
PE057	48	0	2	2	4	1	Non-clinician	Records/biostatisticians	WGMH	3	6	0	1	2	2	9	40	1	1	0	5	6	5	5	6	5	6	6	5	6	4	1	6	5	6	5	4	4	2	6	6	6	49	28	33	3	3	2	1
PC061	47	0	1	1	3	0	Non-clinician	ORDERLY	WGMH	2	5	1	1	0	1	12	48	4	0	1	6	5	6	5	6	6	5	5	5	6	5	0	6	5	5	6	5	6	5	5	5	5	50	27	36	3	3	2	1
PE057	48	0	2	2	4	1	Non-clinician	Records/biostatisticians	WGMH	3	6	0	1	2	2	9	40	1	1	0	5	6	5	5	6	5	6	6	5	6	4	1	6	5	6	5	4	4	2	6	6	6	49	28	33	3	3	2	1
PC061	47	0	1	1	3	0	Non-clinician	ORDERLY	WGMH	2	5	1	1	0	1	12	48	4	0	1	6	5	6	5	6	6	5	5	5	6	5	0	6	5	5	6	5	6	5	5	5	5	50	27	36	3	3	2	1
PE057	48	0	2	2	4	1	Non-clinician	Records/biostatisticians	WGMH	3	6	0	1	2	2	9	40	1	1	0	5	6	5	5	6	5	6	6	5	6	4	1	6	5	6	5	4	4	2	6	6	6	49	28	33	3	3	2	1
PC061	47	0	1	1	3	0	Non-clinician	ORDERLY	WGMH	2	5	1	1	0	1	12	48	4	0	1	6	5	6	5	6	6	5	5	5	6	5	0	6	5	5	6	5	6	5	5	5	5	50	27	36	3	3	2	0
kk349	33	1	2	2	5	0	Clinical	Nurse/Midwife	WGMH	3	5	1	1	1	1	12	48	4	0	1	4	6	6	6	5	5	0	5	1	5	5	2	4	5	6	5	0	1	1	5	1	4	45	25	12	3	3	1	1
KK250	42	0	2	4	6	0	Clinical	Nurse/Midwife	WGMH	3	8	1	1	4	2	9	40	1	1	0	4	4	5	4	6	5	1	6	0	6	5	1	5	6	5	5	2	0	1	6	1	5	46	27	10	3	3	1	1
KK64	27	1	2	3	5	0	Clinical	Nurse/Midwife	WGMH	2	3	1	1	2	2	6	40	3	0	0	4	6	6	6	5	5	0	5	1	5	5	2	4	5	6	5	0	1	1	5	1	4	45	25	12	3	3	1	1
KK066	34	1	1	2	5	1	Clinical	Nurse/Midwife	WGMH	1	6	1	1	3	2	9	40	1	1	0	2	6	6	4	0	2	6	6	6	0	3	1	5	4	0	6	3	4	5	6	1	2	43	5	30	3	1	1	1
KK069	37	1	3	3	5	0	Clinical	Nurse/Midwife	WGMH	3	5	1	1	1	1	12	48	4	0	1	2	5	6	6	4	6	6	5	6	4	6	5	1	6	3	5	5	5	6	0	5	1	36	18	44	3	3	3	0
KK31	28	1	2	4	6	1	Clinical	Nurse/Midwife	WGMH	3	6	1	1	2	1	12	48	4	0	1	6	6	6	6	1	1	6	6	5	1	6	2	5	6	0	5	5	3	1	3	3	2	44	10	31	3	2	1	0
KK17	30	0	4	3	5	1	Clinical	Nurse/Midwife	WGMH	3	3	1	1	4	1	12	48	4	0	1	6	6	6	6	0	3	5	6	5	0	6	6	6	6	0	3	6	6	6	5	6	1	47	7	46	3	1	3	0
KK98	34	0	1	2	5	0	Clinical	Nurse/Midwife	WGMH	1	5	1	1	2	2	9	40	1	1	0	5	5	6	6	3	5	5	0	3	3	3	2	6	6	4	4	4	3	5	5	3	6	42	19	31	3	3	1	1
KK129	35	1	2	2	5	1	Clinical	Nurse/Midwife	WGMH	2	3	1	1	3	2	6	40	3	0	0	5	2	6	6	0	0	6	4	6	0	2	2	5	2	0	0	6	6	1	3	6	0	27	2	39	3	1	3	0
[truncated: 17 more columns]
